# Supplementary material for: Genome-wide profiling of WRKY genes involved in flavonoid biosynthesis in Erigeron breviscapus
Source: Front Plant Sci. 2024 Jun 3;15:1412574. doi: 10.3389/fpls.2024.1412574 (PMC11184973; doi:10.3389/fpls.2024.1412574)
Supplement: Supplementary file 1 [file Table_1.xlsx]

## Sheet: Supplementary Table  S1
Supplementary Table S1. Characteristics of WRKYs in Erigeron breviscapus.
Gene name	AA	Mw	pI	subcellular localization	Gene name	AA	Mw	pI	subcellular localization
		(kDa)					(kDa)
EbWRKY1	309	33.92	9.56	nucleus	EbWRKY39	292	32.27	7.06	nucleus
EbWRKY2	243	26.86	9.94	nucleus	EbWRKY40	327	37.05	6.67	nucleus
EbWRKY3	550	62.37	5.49	nucleus	EbWRKY41	289	32.75	4.97	nucleus
EbWRKY4	418	46.54	9.12	nucleus	EbWRKY42	372	41.37	6.33	nucleus
EbWRKY5	501	54.12	5.92	nucleus	EbWRKY43	306	34.11	6.87	nucleus
EbWRKY6	300	33.3	6.94	nucleus	EbWRKY44	307	33.66	9.68	nucleus
EbWRKY7	229	25.18	8.2	nucleus	EbWRKY45	354	38.66	5.33	nucleus
EbWRKY8	329	36.34	5.43	nucleus	EbWRKY46	325	36.07	5.82	nucleus
EbWRKY9	305	34.57	6.09	nucleus	EbWRKY47	246	28.17	6.07	nucleus
EbWRKY10	370	41.76	6.35	nucleus	EbWRKY48	307	34.94	5.4	nucleus
EbWRKY11	370	41.11	9.47	nucleus	EbWRKY49	525	57.96	7.72	nucleus
EbWRKY12	493	54.88	6.61	nucleus	EbWRKY50	225	25.23	9.98	nucleus
EbWRKY13	308	36.02	6.93	nucleus	EbWRKY51	144	16.32	9.55	nucleus
EbWRKY14	256	29.36	8.9	nucleus	EbWRKY52	239	27.35	6.37	nucleus
EbWRKY15	374	42.06	8.85	nucleus	EbWRKY53	340	38.55	5.58	nucleus
EbWRKY16	467	51.8	6.71	nucleus	EbWRKY54	519	56.8	8.85	nucleus
EbWRKY17	540	60.68	6.96	nucleus	EbWRKY55	656	73.21	5.73	nucleus
EbWRKY18	251	27.73	7.09	nucleus	EbWRKY56	314	36.11	6.26	nucleus
EbWRKY19	756	82.68	7.69	nucleus/membrane	EbWRKY57	273	31.5	6.38	nucleus
EbWRKY20	330	36.71	9.64	nucleus	EbWRKY58	309	34.06	6.3	nucleus
EbWRKY21	500	54.89	8.07	nucleus	EbWRKY59	519	56.79	7.74	nucleus
EbWRKY22	313	34.68	9.83	nucleus	EbWRKY60	519	56.79	7.74	nucleus
EbWRKY23	475	51.99	5.73	nucleus	EbWRKY61	342	37.98	7.16	nucleus
EbWRKY24	237	25.97	5.99	nucleus	EbWRKY62	323	35.17	9.54	nucleus
EbWRKY25	740	80.89	6.3	nucleus	EbWRKY63	307	34.94	5.4	nucleus
EbWRKY26	317	35.88	6.72	nucleus	EbWRKY64	300	33.82	5.1	nucleus
EbWRKY27	433	49.56	6.19	nucleus	EbWRKY65	529	57.25	8.46	nucleus
EbWRKY28	296	33.6	6.71	nucleus	EbWRKY66	292	32.87	5.23	nucleus
EbWRKY29	239	27.7	4.97	nucleus	EbWRKY67	477	51.22	6.15	nucleus
EbWRKY30	360	40.86	5.88	nucleus	EbWRKY68	177	19.99	5.55	nucleus
EbWRKY31	507	54.62	6.71	nucleus	EbWRKY69	177	20.23	5.88	nucleus
EbWRKY32	469	51.76	7.29	nucleus	EbWRKY70	469	53.6	5.95	nucleus
EbWRKY33	347	38	8.41	nucleus	EbWRKY71	279	31.79	8.08	nucleus
EbWRKY34	249	27.99	7.62	nucleus	EbWRKY72	255	27.34	10.06	nucleus
EbWRKY35	383	43.06	5.29	nucleus	EbWRKY73	248	26.98	10.12	nucleus
EbWRKY36	387	43.33	5.82	nucleus	EbWRKY74	519	56.79	7.74	nucleus
EbWRKY37	305	33.71	5.73	nucleus	EbWRKY75	544	60.1	5.71	nucleus
EbWRKY38	222	24.88	5.14	nucleus

## Sheet: Supplementary Table S2
Supplementary Table S2. The motif of EbWRKYs.
Motif	Sequence	Motif	Sequence
1	ILDDGYRWRKYGQKVIKGSPFPRSYYRCT	11	AIQELTHGQELINILQEMLWWPKTDVSNFIQEDGLVVQILGMFENALSIM
2	KGCPVRKQVZRSSDDPTIVITTYEGEHNH	12	TVKPSKTKCHCYKRRKSRLKRT
3	DGYNWRKYGQKQVKGSEYPRSYYKCTYPNCPVKKKVERSLDGHITEIIYK	13	LQSELERVSSENKKLKEMLSQVWENYNSLQTHV
4	KKGEKTIREPRVVVQTRSEVD	14	KDQESSQATYEHSGSSDGEEVGDDVSRGDERYEDGPQPKRRNTEVRGSDP
5	FFPQIQGSLGLSHQQALPQITAQAAQVHTQTHTQLPQIHSFNSNVTTYQR	15	GGGGSVDFQFISNNGRPASLVVSQPAMFTIPPGMSPASLLD
6	KNSSHNMAKTIAQPPNHAPTGAHSLTRIPEYPNRQQPPPTGLLQFKEEQF	16	PLPPAAMAMASTTSAAASMLL
7	LVAQAATALTADPNFTAALAAAISSIIGGG	17	KQIIPNFSSIKLEPKEQFPLIGKLKHHEPFSSNKDPSCDPNTTYVSQIPL
8	LLRAPEIILDRPDPSDTSVLLSFETKGLV	18	RGISLSVPSTRPSITLPARSTTENMFAGG
9	ESPGPMTLVSNFFSENDPDSDCRSFSQLL	19	IADHNTTKESSNLSNADNRYQPSATVVDK
10	KHNHQPPQSKRGKDNNNNNGTSSQYEQGFEGQTSNYSHSMDGRSMHSLPV	20	MATISASAPFPTVTLDLTQNP

## Sheet: Supplementary Table S3
Supplementary Table S3. The Gene structure analysis of WRKY proteins of the Erigeron breviscapus.
GeneID	Chr ID	Gene Range	Num of mRNA	mRNA ID	mRNA Range	Num of Exon	Exon Range	Num of Intron	Intron Range	Num of CDS	CDS Range	Num of UTR	UTR Range	rename
evm.TU.ctg1004.25	Chr2	139585498:139586741	1	evm.model.ctg1004.25	139585498:139586741	3	139585498:139586138,139586278:139586403,139586579:139586741	2	139586139:139586277,139586404:139586578	3	139585498:139586138,139586278:139586403,139586579:139586741	0	evm.model.ctg1004.25	EbWRKY1
evm.TU.ctg1034.5	Chr4	105689602:105690915	1	evm.model.ctg1034.5	105689602:105690915	3	105689602:105690035,105690519:105690647,105690747:105690915	2	105690036:105690518,105690648:105690746	3	105689602:105690035,105690519:105690647,105690747:105690915	0	evm.model.ctg1034.5	EbWRKY2
evm.TU.ctg11001.3	Chr7	88224000:88230355	1	evm.model.ctg11001.3	88224000:88230355	5	88224000:88224576,88224717:88225213,88225421:88225549,88225710:88225936,88230133:88230355	4	88224577:88224716,88225214:88225420,88225550:88225709,88225937:88230132	5	88224000:88224576,88224717:88225213,88225421:88225549,88225710:88225936,88230133:88230355	0	evm.model.ctg11001.3	EbWRKY3
evm.TU.ctg1139.6	Chr4	56505019:56507119	1	evm.model.ctg1139.6	56505019:56507119	5	56505019:56505249,56505464:56505598,56505980:56506581,56506665:56506817,56506984:56507119	4	56505250:56505463,56505599:56505979,56506582:56506664,56506818:56506983	5	56505019:56505249,56505464:56505598,56505980:56506581,56506665:56506817,56506984:56507119	0	evm.model.ctg1139.6	EbWRKY4
evm.TU.ctg117.2	Chr4	40839742:40842223	1	evm.model.ctg117.2	40839742:40842223	5	40839742:40839960,40840379:40840477,40840621:40841079,40841186:40841299,40841609:40842223	4	40839961:40840378,40840478:40840620,40841080:40841185,40841300:40841608	5	40839742:40839960,40840379:40840477,40840621:40841079,40841186:40841299,40841609:40842223	0	evm.model.ctg117.2	EbWRKY5
evm.TU.ctg1198.2	Chr1	254744780:254746760	1	evm.model.ctg1198.2	254744780:254746760	4	254744780:254744836,254745000:254745367,254746117:254746311,254746478:254746760	3	254744837:254744999,254745368:254746116,254746312:254746477	4	254744780:254744836,254745000:254745367,254746117:254746311,254746478:254746760	0	evm.model.ctg1198.2	EbWRKY6
evm.TU.ctg1224.3	Chr3	6691166:6692866	1	evm.model.ctg1224.3	6691166:6692866	2	6691166:6691346,6692358:6692866	1	6691347:6692357	2	6691166:6691346,6692358:6692866	0	evm.model.ctg1224.3	EbWRKY7
evm.TU.ctg1274.6	Chr1	135840487:135843185	1	evm.model.ctg1274.6	135840487:135843185	2	135840487:135840950,135842660:135843185	1	135840951:135842659	2	135840487:135840950,135842660:135843185	0	evm.model.ctg1274.6	EbWRKY8
evm.TU.ctg1296.10	Chr5	46041437:46042807	1	evm.model.ctg1296.10	46041437:46042807	3	46041437:46041941,46042182:46042283,46042497:46042807	2	46041942:46042181,46042284:46042496	3	46041437:46041941,46042182:46042283,46042497:46042807	0	evm.model.ctg1296.10	EbWRKY9
evm.TU.ctg1296.11	Chr5	45978643:45981640	1	evm.model.ctg1296.11	45978643:45981640	3	45978643:45979142,45979975:45980106,45981160:45981640	2	45979143:45979974,45980107:45981159	3	45978643:45979142,45979975:45980106,45981160:45981640	0	evm.model.ctg1296.11	EbWRKY10
evm.TU.ctg134.5	Chr8	107338346:107343228	1	evm.model.ctg134.5	107338346:107343228	4	107338346:107338637,107341961:107342122,107342476:107343092,107343187:107343228	3	107338638:107341960,107342123:107342475,107343093:107343186	4	107338346:107338637,107341961:107342122,107342476:107343092,107343187:107343228	0	evm.model.ctg134.5	EbWRKY11
evm.TU.ctg1346.13	Chr6	88823788:88826700	1	evm.model.ctg1346.13	88823788:88826700	5	88823788:88824060,88824568:88824696,88825295:88825785,88825876:88826037,88826274:88826700	4	88824061:88824567,88824697:88825294,88825786:88825875,88826038:88826273	5	88823788:88824060,88824568:88824696,88825295:88825785,88825876:88826037,88826274:88826700	0	evm.model.ctg1346.13	EbWRKY12
evm.TU.ctg1348.6	Chr4	52744338:52746191	1	evm.model.ctg1348.6	52744338:52746191	3	52744338:52744687,52745079:52745180,52745717:52746191	2	52744688:52745078,52745181:52745716	3	52744338:52744687,52745079:52745180,52745717:52746191	0	evm.model.ctg1348.6	EbWRKY13
evm.TU.ctg1348.7	Chr4	52786578:52813059	1	evm.model.ctg1348.7	52786578:52813059	4	52786578:52786711,52786947:52787051,52787739:52788132,52812922:52813059	3	52786712:52786946,52787052:52787738,52788133:52812921	4	52786578:52786711,52786947:52787051,52787739:52788132,52812922:52813059	0	evm.model.ctg1348.7	EbWRKY14
evm.TU.ctg1395.2	Chr9	92927646:92929249	1	evm.model.ctg1395.2	92927646:92929249	4	92927646:92927856,92928045:92928209,92928312:92928682,92928872:92929249	3	92927857:92928044,92928210:92928311,92928683:92928871	4	92927646:92927856,92928045:92928209,92928312:92928682,92928872:92929249	0	evm.model.ctg1395.2	EbWRKY15
evm.TU.ctg153.16	Chr1	8961995:8964419	1	evm.model.ctg153.16	8961995:8964419	5	8961995:8962108,8962349:8962390,8962554:8963063,8963200:8963313,8963796:8964419	4	8962109:8962348,8962391:8962553,8963064:8963199,8963314:8963795	5	8961995:8962108,8962349:8962390,8962554:8963063,8963200:8963313,8963796:8964419	0	evm.model.ctg153.16	EbWRKY16
evm.TU.ctg1553.11	Chr3	109250566:109253395	1	evm.model.ctg1553.11	109250566:109253395	5	109250566:109250790,109251563:109251715,109251846:109252492,109252697:109252858,109252960:109253395	4	109250791:109251562,109251716:109251845,109252493:109252696,109252859:109252959	5	109250566:109250790,109251563:109251715,109251846:109252492,109252697:109252858,109252960:109253395	0	evm.model.ctg1553.11	EbWRKY17
evm.TU.ctg1608.4	Chr1	153606158:153607600	1	evm.model.ctg1608.4	153606158:153607600	3	153606158:153606446,153606626:153606739,153607248:153607600	2	153606447:153606625,153606740:153607247	3	153606158:153606446,153606626:153606739,153607248:153607600	0	evm.model.ctg1608.4	EbWRKY18
evm.TU.ctg1691.2	Chr4	42931922:42948650	1	evm.model.ctg1691.2	42931922:42948650	6	42931922:42932758,42944853:42944924,42947048:42947840,42947929:42948088,42948164:42948322,42948401:42948650	5	42932759:42944852,42944925:42947047,42947841:42947928,42948089:42948163,42948323:42948400	6	42931922:42932758,42944853:42944924,42947048:42947840,42947929:42948088,42948164:42948322,42948401:42948650	0	evm.model.ctg1691.2	EbWRKY19
evm.TU.ctg18.20	Chr7	89600754:89603801	1	evm.model.ctg18.20	89600754:89603801	3	89600754:89601475,89602376:89602501,89603657:89603801	2	89601476:89602375,89602502:89603656	3	89600754:89601475,89602376:89602501,89603657:89603801	0	evm.model.ctg18.20	EbWRKY20
evm.TU.ctg1844.13	Chr2	52600079:52603557	1	evm.model.ctg1844.13	52600079:52603557	4	52600079:52600465,52600933:52601597,52602254:52602457,52603311:52603557	3	52600466:52600932,52601598:52602253,52602458:52603310	4	52600079:52600465,52600933:52601597,52602254:52602457,52603311:52603557	0	evm.model.ctg1844.13	EbWRKY21
evm.TU.ctg1974.7	Chr1	100623096:100624777	1	evm.model.ctg1974.7	100623096:100624777	3	100623096:100623117,100623740:100623865,100623984:100624777	2	100623118:100623739,100623866:100623983	3	100623096:100623117,100623740:100623865,100623984:100624777	0	evm.model.ctg1974.7	EbWRKY22
evm.TU.ctg2091.1	Chr8	53413977:53417925	1	evm.model.ctg2091.1	53413977:53417925	5	53413977:53414588,53415920:53416033,53416495:53416950,53417050:53417139,53417770:53417925	4	53414589:53415919,53416034:53416494,53416951:53417049,53417140:53417769	5	53413977:53414588,53415920:53416033,53416495:53416950,53417050:53417139,53417770:53417925	0	evm.model.ctg2091.1	EbWRKY23
evm.TU.ctg2115.9	Chr1	65660479:65665712	1	evm.model.ctg2115.9	65660479:65665712	3	65660479:65660546,65663824:65663964,65665208:65665712	2	65660547:65663823,65663965:65665207	3	65660479:65660546,65663824:65663964,65665208:65665712	0	evm.model.ctg2115.9	EbWRKY24
evm.TU.ctg2307.8	Chr6	55221548:55226284	1	evm.model.ctg2307.8	55221548:55226284	7	55221548:55221601,55221650:55221704,55221816:55222358,55223033:55223191,55223730:55224496,55224933:55225121,55225829:55226284	6	55221602:55221649,55221705:55221815,55222359:55223032,55223192:55223729,55224497:55224932,55225122:55225828	7	55221548:55221601,55221650:55221704,55221816:55222358,55223033:55223191,55223730:55224496,55224933:55225121,55225829:55226284	0	evm.model.ctg2307.8	EbWRKY25
evm.TU.ctg2309.13	Chr2	76940391:76944438	1	evm.model.ctg2309.13	76940391:76944438	3	76940391:76940889,76943518:76943622,76944089:76944438	2	76940890:76943517,76943623:76944088	3	76940391:76940889,76943518:76943622,76944089:76944438	0	evm.model.ctg2309.13	EbWRKY26
evm.TU.ctg2309.22	Chr2	76884994:76890260	1	evm.model.ctg2309.22	76884994:76890260	5	76884994:76885495,76885931:76886032,76888486:76888842,76889865:76890023,76890079:76890260	4	76885496:76885930,76886033:76888485,76888843:76889864,76890024:76890078	5	76884994:76885495,76885931:76886032,76888486:76888842,76889865:76890023,76890079:76890260	0	evm.model.ctg2309.22	EbWRKY27
evm.TU.ctg2309.23	Chr2	76878035:76879388	1	evm.model.ctg2309.23	76878035:76879388	2	76878035:76878387,76878851:76879388	1	76878388:76878850	2	76878035:76878387,76878851:76879388	0	evm.model.ctg2309.23	EbWRKY28
evm.TU.ctg2475.6	Chr7	110209126:110210593	1	evm.model.ctg2475.6	110209126:110210593	3	110209126:110209618,110210266:110210406,110210508:110210593	2	110209619:110210265,110210407:110210507	3	110209126:110209618,110210266:110210406,110210508:110210593	0	evm.model.ctg2475.6	EbWRKY29
evm.TU.ctg249.10	Chr4	134184978:134187804	1	evm.model.ctg249.10	134184978:134187804	3	134184978:134185503,134186440:134186574,134187383:134187804	2	134185504:134186439,134186575:134187382	3	134184978:134185503,134186440:134186574,134187383:134187804	0	evm.model.ctg249.10	EbWRKY30
evm.TU.ctg2578.2	Chr4	69489071:69491371	1	evm.model.ctg2578.2	69489071:69491371	4	69489071:69489280,69489772:69489864,69490056:69490454,69490550:69491371	3	69489281:69489771,69489865:69490055,69490455:69490549	4	69489071:69489280,69489772:69489864,69490056:69490454,69490550:69491371	0	evm.model.ctg2578.2	EbWRKY31
evm.TU.ctg258.3	Chr1	55000085:55003119	1	evm.model.ctg258.3	55000085:55003119	6	55000085:55000306,55000453:55000533,55000792:55000941,55001188:55001424,55001881:55001994,55002514:55003119	5	55000307:55000452,55000534:55000791,55000942:55001187,55001425:55001880,55001995:55002513	6	55000085:55000306,55000453:55000533,55000792:55000941,55001188:55001424,55001881:55001994,55002514:55003119	0	evm.model.ctg258.3	EbWRKY32
evm.TU.ctg2596.2	Chr2	97506583:97508427	1	evm.model.ctg2596.2	97506583:97508427	5	97506583:97507005,97507141:97507257,97507694:97508059,97508160:97508222,97508353:97508427	4	97507006:97507140,97507258:97507693,97508060:97508159,97508223:97508352	5	97506583:97507005,97507141:97507257,97507694:97508059,97508160:97508222,97508353:97508427	0	evm.model.ctg2596.2	EbWRKY33
evm.TU.ctg2750.5	Chr6	81514913:81517516	1	evm.model.ctg2750.5	81514913:81517516	4	81514913:81514919,81515085:81515376,81516295:81516435,81517207:81517516	3	81514920:81515084,81515377:81516294,81516436:81517206	4	81514913:81514919,81515085:81515376,81516295:81516435,81517207:81517516	0	evm.model.ctg2750.5	EbWRKY34
evm.TU.ctg2758.6	Chr3	27833162:27834916	1	evm.model.ctg2758.6	27833162:27834916	3	27833162:27833655,27833941:27834054,27834373:27834916	2	27833656:27833940,27834055:27834372	3	27833162:27833655,27833941:27834054,27834373:27834916	0	evm.model.ctg2758.6	EbWRKY35
evm.TU.ctg2763.5	Chr8	69400253:69402973	1	evm.model.ctg2763.5	69400253:69402973	4	69400253:69400865,69401840:69401972,69402061:69402219,69402715:69402973	3	69400866:69401839,69401973:69402060,69402220:69402714	4	69400253:69400865,69401840:69401972,69402061:69402219,69402715:69402973	0	evm.model.ctg2763.5	EbWRKY36
evm.TU.ctg2829.6	Chr3	143554579:143556149	1	evm.model.ctg2829.6	143554579:143556149	3	143554579:143555014,143555360:143555470,143555779:143556149	2	143555015:143555359,143555471:143555778	3	143554579:143555014,143555360:143555470,143555779:143556149	0	evm.model.ctg2829.6	EbWRKY37
evm.TU.ctg2867.4	Chr1	191619028:191620510	1	evm.model.ctg2867.4	191619028:191620510	3	191619028:191619244,191619967:191620080,191620173:191620510	2	191619245:191619966,191620081:191620172	3	191619028:191619244,191619967:191620080,191620173:191620510	0	evm.model.ctg2867.4	EbWRKY38
evm.TU.ctg2937.6	Chr1	74474579:74476136	1	evm.model.ctg2937.6	74474579:74476136	3	74474579:74474997,74475365:74475475,74475788:74476136	2	74474998:74475364,74475476:74475787	3	74474579:74474997,74475365:74475475,74475788:74476136	0	evm.model.ctg2937.6	EbWRKY39
evm.TU.ctg3.12	Chr1	190972100:190974605	1	evm.model.ctg3.12	190972100:190974605	3	190972100:190972425,190972514:190972657,190974092:190974605	2	190972426:190972513,190972658:190974091	3	190972100:190972425,190972514:190972657,190974092:190974605	0	evm.model.ctg3.12	EbWRKY40
evm.TU.ctg305.3	Chr7	29083674:29093587	1	evm.model.ctg305.3	29083674:29093587	3	29083674:29084148,29093071:29093220,29093343:29093587	2	29084149:29093070,29093221:29093342	3	29083674:29084148,29093071:29093220,29093343:29093587	0	evm.model.ctg305.3	EbWRKY41
evm.TU.ctg3341.1	Chr1	282173164:282174974	1	evm.model.ctg3341.1	282173164:282174974	3	282173164:282173666,282173938:282174084,282174506:282174974	2	282173667:282173937,282174085:282174505	3	282173164:282173666,282173938:282174084,282174506:282174974	0	evm.model.ctg3341.1	EbWRKY42
evm.TU.ctg3413.6	Chr4	99154344:99158474	1	evm.model.ctg3413.6	99154344:99158474	3	99154344:99154726,99157074:99157217,99158081:99158474	2	99154727:99157073,99157218:99158080	3	99154344:99154726,99157074:99157217,99158081:99158474	0	evm.model.ctg3413.6	EbWRKY43
evm.TU.ctg3429.6	Chr2	4931789:4935245	1	evm.model.ctg3429.6	4931789:4935245	3	4931789:4932423,4932513:4932638,4935083:4935245	2	4932424:4932512,4932639:4935082	3	4931789:4932423,4932513:4932638,4935083:4935245	0	evm.model.ctg3429.6	EbWRKY44
evm.TU.ctg354.5	Chr1	155991877:155994262	1	evm.model.ctg354.5	155991877:155994262	3	155991877:155992313,155993278:155993421,155993779:155994262	2	155992314:155993277,155993422:155993778	3	155991877:155992313,155993278:155993421,155993779:155994262	0	evm.model.ctg354.5	EbWRKY45
evm.TU.ctg3639.1	Chr9	89849407:89851991	1	evm.model.ctg3639.1	89849407:89851991	3	89849407:89849872,89850189:89850332,89851624:89851991	2	89849873:89850188,89850333:89851623	3	89849407:89849872,89850189:89850332,89851624:89851991	0	evm.model.ctg3639.1	EbWRKY46
evm.TU.ctg374.1	Chr1	118813766:118814844	1	evm.model.ctg374.1	118813766:118814844	4	118813766:118813858,118813962:118814249,118814378:118814494,118814602:118814844	3	118813859:118813961,118814250:118814377,118814495:118814601	4	118813766:118813858,118813962:118814249,118814378:118814494,118814602:118814844	0	evm.model.ctg374.1	EbWRKY47
evm.TU.ctg374.2	Chr1	118837696:118839261	1	evm.model.ctg374.2	118837696:118839261	5	118837696:118837767,118837862:118837936,118838054:118838374,118838541:118838657,118838923:118839261	4	118837768:118837861,118837937:118838053,118838375:118838540,118838658:118838922	5	118837696:118837767,118837862:118837936,118838054:118838374,118838541:118838657,118838923:118839261	0	evm.model.ctg374.2	EbWRKY48
evm.TU.ctg3899.5	Chr8	87269729:87274742	1	evm.model.ctg3899.5	87269729:87274742	7	87269729:87269962,87271135:87271187,87271237:87271330,87272247:87272730,87273327:87273456,87273543:87273701,87274319:87274742	6	87269963:87271134,87271188:87271236,87271331:87272246,87272731:87273326,87273457:87273542,87273702:87274318	7	87269729:87269962,87271135:87271187,87271237:87271330,87272247:87272730,87273327:87273456,87273543:87273701,87274319:87274742	0	evm.model.ctg3899.5	EbWRKY49
evm.TU.ctg393.16	Chr5	65963692:65965167	1	evm.model.ctg393.16	65963692:65965167	4	65963692:65963695,65963762:65963884,65964241:65964783,65965160:65965167	3	65963696:65963761,65963885:65964240,65964784:65965159	4	65963692:65963695,65963762:65963884,65964241:65964783,65965160:65965167	0	evm.model.ctg393.16	EbWRKY50
evm.TU.ctg396.10	Chr1	260243499:260244150	1	evm.model.ctg396.10	260243499:260244150	2	260243499:260243911,260244129:260244150	1	260243912:260244128	2	260243499:260243911,260244129:260244150	0	evm.model.ctg396.10	EbWRKY51
evm.TU.ctg405.4	Chr8	108411156:108413323	1	evm.model.ctg405.4	108411156:108413323	4	108411156:108411395,108412206:108412322,108412589:108412885,108413258:108413323	3	108411396:108412205,108412323:108412588,108412886:108413257	4	108411156:108411395,108412206:108412322,108412589:108412885,108413258:108413323	0	evm.model.ctg405.4	EbWRKY52
evm.TU.ctg4279.4	Chr8	18410220:18411586	1	evm.model.ctg4279.4	18410220:18411586	3	18410220:18410799,18411053:18411181,18411273:18411586	2	18410800:18411052,18411182:18411272	3	18410220:18410799,18411053:18411181,18411273:18411586	0	evm.model.ctg4279.4	EbWRKY53
evm.TU.ctg4542.2	Chr6	135547604:135554538	1	evm.model.ctg4542.2	135547604:135554538	5	135547604:135547883,135548966:135549124,135549237:135549253,135551333:135551980,135554083:135554538	4	135547884:135548965,135549125:135549236,135549254:135551332,135551981:135554082	5	135547604:135547883,135548966:135549124,135549237:135549253,135551333:135551980,135554083:135554538	0	evm.model.ctg4542.2	EbWRKY54
evm.TU.ctg490.20	Chr2	57910451:57914244	1	evm.model.ctg490.20	57910451:57914244	5	57910451:57911111,57911963:57912121,57912225:57912901,57912984:57913145,57913933:57914244	4	57911112:57911962,57912122:57912224,57912902:57912983,57913146:57913932	5	57910451:57911111,57911963:57912121,57912225:57912901,57912984:57913145,57913933:57914244	0	evm.model.ctg490.20	EbWRKY55
evm.TU.ctg525.10	Chr7	109074823:109076232	1	evm.model.ctg525.10	109074823:109076232	2	109074823:109075172,109075638:109076232	1	109075173:109075637	2	109074823:109075172,109075638:109076232	0	evm.model.ctg525.10	EbWRKY56
evm.TU.ctg525.9	Chr7	108988399:108989706	1	evm.model.ctg525.9	108988399:108989706	3	108988399:108988981,108989233:108989337,108989573:108989706	2	108988982:108989232,108989338:108989572	3	108988399:108988981,108989233:108989337,108989573:108989706	0	evm.model.ctg525.9	EbWRKY57
evm.TU.ctg5528.2	Chr1	182649073:182653639	1	evm.model.ctg5528.2	182649073:182653639	3	182649073:182649431,182652545:182652688,182653213:182653639	2	182649432:182652544,182652689:182653212	3	182649073:182649431,182652545:182652688,182653213:182653639	0	evm.model.ctg5528.2	EbWRKY58
evm.TU.ctg5587.1	Chr1	110354423:110359278	1	evm.model.ctg5587.1	110354423:110359278	4	110354423:110354702,110355785:110355943,110356056:110356720,110358823:110359278	3	110354703:110355784,110355944:110356055,110356721:110358822	4	110354423:110354702,110355785:110355943,110356056:110356720,110358823:110359278	0	evm.model.ctg5587.1	EbWRKY59
evm.TU.ctg5925.4	Chr6	135492434:135497289	1	evm.model.ctg5925.4	135492434:135497289	4	135492434:135492713,135493796:135493954,135494067:135494731,135496834:135497289	3	135492714:135493795,135493955:135494066,135494732:135496833	4	135492434:135492713,135493796:135493954,135494067:135494731,135496834:135497289	0	evm.model.ctg5925.4	EbWRKY60
evm.TU.ctg5985.1	Chr1	23726451:23728363	1	evm.model.ctg5985.1	23726451:23728363	3	23726451:23726965,23727435:23727545,23727961:23728363	2	23726966:23727434,23727546:23727960	3	23726451:23726965,23727435:23727545,23727961:23728363	0	evm.model.ctg5985.1	EbWRKY61
evm.TU.ctg6313.3	Chr8	97696939:97699794	1	evm.model.ctg6313.3	97696939:97699794	4	97696939:97697101,97698699:97698824,97699077:97699668,97699704:97699794	3	97697102:97698698,97698825:97699076,97699669:97699703	4	97696939:97697101,97698699:97698824,97699077:97699668,97699704:97699794	0	evm.model.ctg6313.3	EbWRKY62
evm.TU.ctg6492.2	Chr1	168402078:168403639	1	evm.model.ctg6492.2	168402078:168403639	5	168402078:168402416,168402682:168402798,168402961:168403281,168403399:168403473,168403568:168403639	4	168402417:168402681,168402799:168402960,168403282:168403398,168403474:168403567	5	168402078:168402416,168402682:168402798,168402961:168403281,168403399:168403473,168403568:168403639	0	evm.model.ctg6492.2	EbWRKY63
evm.TU.ctg666.5	Chr1	289265333:289268118	1	evm.model.ctg666.5	289265333:289268118	3	289265333:289265942,289266898:289267050,289267979:289268118	2	289265943:289266897,289267051:289267978	3	289265333:289265942,289266898:289267050,289267979:289268118	0	evm.model.ctg666.5	EbWRKY64
evm.TU.ctg6679.1	Chr1	214810080:214811891	1	evm.model.ctg6679.1	214810080:214811891	3	214810080:214811006,214811123:214811236,214811343:214811891	2	214811007:214811122,214811237:214811342	3	214810080:214811006,214811123:214811236,214811343:214811891	0	evm.model.ctg6679.1	EbWRKY65
evm.TU.ctg68.3	Chr4	129949357:129951556	1	evm.model.ctg68.3	129949357:129951556	3	129949357:129949939,129951099:129951248,129951411:129951556	2	129949940:129951098,129951249:129951410	3	129949357:129949939,129951099:129951248,129951411:129951556	0	evm.model.ctg68.3	EbWRKY66
evm.TU.ctg7095.1	Chr6	46551368:46553150	1	evm.model.ctg7095.1	46551368:46553150	4	46551368:46552084,46552178:46552291,46552443:46552946,46553052:46553150	3	46552085:46552177,46552292:46552442,46552947:46553051	4	46551368:46552084,46552178:46552291,46552443:46552946,46553052:46553150	0	evm.model.ctg7095.1	EbWRKY67
evm.TU.ctg80.15	Chr8	31532161:31533334	1	evm.model.ctg80.15	31532161:31533334	3	31532161:31532425,31532743:31532884,31533208:31533334	2	31532426:31532742,31532885:31533207	3	31532161:31532425,31532743:31532884,31533208:31533334	0	evm.model.ctg80.15	EbWRKY68
evm.TU.ctg80.17	Chr8	31526358:31527471	1	evm.model.ctg80.17	31526358:31527471	3	31526358:31526619,31526927:31527068,31527342:31527471	2	31526620:31526926,31527069:31527341	3	31526358:31526619,31526927:31527068,31527342:31527471	0	evm.model.ctg80.17	EbWRKY69
evm.TU.ctg803.2	Chr7	88157822:88159747	1	evm.model.ctg803.2	88157822:88159747	4	88157822:88158398,88158539:88159035,88159252:88159380,88159541:88159747	3	88158399:88158538,88159036:88159251,88159381:88159540	4	88157822:88158398,88158539:88159035,88159252:88159380,88159541:88159747	0	evm.model.ctg803.2	EbWRKY70
evm.TU.ctg8045.2	Chr4	52515150:52516452	1	evm.model.ctg8045.2	52515150:52516452	2	52515150:52515636,52516100:52516452	1	52515637:52516099	2	52515150:52515636,52516100:52516452	0	evm.model.ctg8045.2	EbWRKY71
evm.TU.ctg816.1	Chr6	130165965:130167047	1	evm.model.ctg816.1	130165965:130167047	3	130165965:130166431,130166514:130166642,130166876:130167047	2	130166432:130166513,130166643:130166875	3	130165965:130166431,130166514:130166642,130166876:130167047	0	evm.model.ctg816.1	EbWRKY72
evm.TU.ctg840.3	Chr8	40382753:40383604	1	evm.model.ctg840.3	40382753:40383604	2	40382753:40383225,40383331:40383604	1	40383226:40383330	2	40382753:40383225,40383331:40383604	0	evm.model.ctg840.3	EbWRKY73
evm.TU.ctg8680.2	Chr6	135422867:135427722	1	evm.model.ctg8680.2	135422867:135427722	4	135422867:135423322,135425425:135426089,135426202:135426360,135427443:135427722	3	135423323:135425424,135426090:135426201,135426361:135427442	4	135422867:135423322,135425425:135426089,135426202:135426360,135427443:135427722	0	evm.model.ctg8680.2	EbWRKY74
evm.TU.ctg910.26	Chr4	125737449:125739949	1	evm.model.ctg910.26	125737449:125739949	5	125737449:125737709,125737849:125737992,125738076:125738438,125738752:125738865,125739197:125739949	4	125737710:125737848,125737993:125738075,125738439:125738751,125738866:125739196	5	125737449:125737709,125737849:125737992,125738076:125738438,125738752:125738865,125739197:125739949	0	evm.model.ctg910.26	EbWRKY75

## Sheet: Supplementary Table S4
Supplementary Table S4. The Collinearity of the Erigeron breviscapus and other species plant.
Species name	Chromosome number	Gene_ID	Collinearity	Erigeron breviscapus Chromosome number	Gene_ID
Arabidopsis thaliana	At-Chr1	At-AT1G69810.1.Araport11.447	==	Eb-Chr1	Eb-evm.model.ctg153.16
	At-Chr1	At-AT1G80840.1.Araport11.447	==	Eb-Chr2	Eb-evm.model.ctg2596.2
	At-Chr2	At-AT2G30250.1.Araport11.447	==	Eb-Chr3	Eb-evm.model.ctg1553.11
	At-Chr2	At-AT2G04850.1.Araport11.447	==	Eb-Chr4	Eb-evm.model.ctg1691.2
	At-Chr2	At-AT2G46400.1.Araport11.447	==	Eb-Chr4	Eb-evm.model.ctg249.10
	At-Chr2	At-AT2G38470.1.Araport11.447	==	Eb-Chr6	Eb-evm.model.ctg1346.13
	At-Chr3	At-AT3G62340.1.Araport11.447	==	Eb-Chr1	Eb-evm.model.ctg1198.2
	At-Chr4	At-AT4G23550.1.Araport11.447	==	Eb-Chr1	Eb-evm.model.ctg2867.4
	At-Chr4	At-AT4G23810.1.Araport11.447	==	Eb-Chr1	Eb-evm.model.ctg3.12
	At-Chr4	At-AT4G22070.1.Araport11.447	==	Eb-Chr6	Eb-evm.model.ctg7095.1
	At-Chr4	At-AT4G26440.1.Araport11.447	==	Eb-Chr6	Eb-evm.model.ctg2307.8
	At-Chr4	At-AT4G04450.1.Araport11.447	==	Eb-Chr6	Eb-evm.model.ctg7095.1
	At-Chr4	At-AT4G23810.1.Araport11.447	==	Eb-Chr8	Eb-evm.model.ctg4279.4
	At-Chr4	At-AT4G30935.1.Araport11.447	==	Eb-Chr8	Eb-evm.model.ctg134.5
	At-Chr4	At-AT4G31800.1.Araport11.447	==	Eb-Chr8	Eb-evm.model.ctg405.4
	At-Chr4	At-AT4G26640.2.Araport11.447	==	Eb-Chr8	Eb-evm.model.ctg3899.5
	At-Chr4	At-AT4G11070.1.Araport11.447	==	Eb-Chr8	Eb-evm.model.ctg4279.4
	At-Chr5	At-AT5G15130.1.Araport11.447	==	Eb-Chr1	Eb-evm.model.ctg153.16
	At-Chr5	At-AT5G24110.1.Araport11.447	==	Eb-Chr1	Eb-evm.model.ctg3.12
	At-Chr5	At-AT5G52830.1.Araport11.447	==	Eb-Chr1	Eb-evm.model.ctg2867.4
	At-Chr5	At-AT5G52830.1.Araport11.447	==	Eb-Chr3	Eb-evm.model.ctg2829.6
Daucus carota	Dc-DCARv2_Chr2	Dc-DCAR_007136.v1.0.388	==	Eb-Chr1	Eb-evm.model.ctg153.16
	Dc-DCARv2_Chr2	Dc-DCAR_006949.v1.0.388	==	Eb-Chr1	Eb-evm.model.ctg5985.1
	Dc-DCARv2_Chr2	Dc-DCAR_008655.v1.0.388	==	Eb-Chr4	Eb-evm.model.ctg249.10
	Dc-DCARv2_Chr2	Dc-DCAR_007343.v1.0.388	==	Eb-Chr7	Eb-evm.model.ctg18.20
	Dc-DCARv2_Chr3	Dc-DCAR_010624.v1.0.388	==	Eb-Chr1	Eb-evm.model.ctg3.12
	Dc-DCARv2_Chr3	Dc-DCAR_010654.v1.0.388	==	Eb-Chr1	Eb-evm.model.ctg2867.4
	Dc-DCARv2_Chr3	Dc-DCAR_010862.v1.0.388	==	Eb-Chr2	Eb-evm.model.ctg1004.25
	Dc-DCARv2_Chr3	Dc-DCAR_010654.v1.0.388	==	Eb-Chr3	Eb-evm.model.ctg2829.6
	Dc-DCARv2_Chr3	Dc-DCAR_012521.v1.0.388	==	Eb-Chr5	Eb-evm.model.ctg393.16
	Dc-DCARv2_Chr3	Dc-DCAR_012521.v1.0.388	==	Eb-Chr7	Eb-evm.model.ctg18.20
	Dc-DCARv2_Chr3	Dc-DCAR_012337.v1.0.388	==	Eb-Chr7	Eb-evm.model.ctg2475.6
	Dc-DCARv2_Chr4	Dc-DCAR_012791.v1.0.388	==	Eb-Chr2	Eb-evm.model.ctg3429.6
	Dc-DCARv2_Chr4	Dc-DCAR_014683.v1.0.388	==	Eb-Chr4	Eb-evm.model.ctg1034.5
	Dc-DCARv2_Chr4	Dc-DCAR_014683.v1.0.388	==	Eb-Chr6	Eb-evm.model.ctg816.1
	Dc-DCARv2_Chr5	Dc-DCAR_016536.v1.0.388	==	Eb-Chr1	Eb-evm.model.ctg6679.1
	Dc-DCARv2_Chr5	Dc-DCAR_016302.v1.0.388	==	Eb-Chr2	Eb-evm.model.ctg2596.2
	Dc-DCARv2_Chr5	Dc-DCAR_017993.v1.0.388	==	Eb-Chr4	Eb-evm.model.ctg1034.5
	Dc-DCARv2_Chr5	Dc-DCAR_019267.v1.0.388	==	Eb-Chr6	Eb-evm.model.ctg7095.1
	Dc-DCARv2_Chr5	Dc-DCAR_019758.v1.0.388	==	Eb-Chr6	Eb-evm.model.ctg7095.1
	Dc-DCARv2_Chr5	Dc-DCAR_018294.v1.0.388	==	Eb-Chr7	Eb-evm.model.ctg2475.6
	Dc-DCARv2_Chr6	Dc-DCAR_021111.v1.0.388	==	Eb-Chr4	Eb-evm.model.ctg1691.2
	Dc-DCARv2_Chr6	Dc-DCAR_020141.v1.0.388	==	Eb-Chr4	Eb-evm.model.ctg1034.5
	Dc-DCARv2_Chr6	Dc-DCAR_021163.v1.0.388	==	Eb-Chr4	Eb-evm.model.ctg117.2
	Dc-DCARv2_Chr6	Dc-DCAR_021163.v1.0.388	==	Eb-Chr6	Eb-evm.model.ctg7095.1
	Dc-DCARv2_Chr7	Dc-DCAR_026069.v1.0.388	==	Eb-Chr1	Eb-evm.model.ctg6679.1
	Dc-DCARv2_Chr7	Dc-DCAR_025562.v1.0.388	==	Eb-Chr2	Eb-evm.model.ctg2596.2
	Dc-DCARv2_Chr8	Dc-DCAR_026990.v1.0.388	==	Eb-Chr1	Eb-evm.model.ctg354.5
	Dc-DCARv2_Chr8	Dc-DCAR_027985.v1.0.388	==	Eb-Chr4	Eb-evm.model.ctg68.3
	Dc-DCARv2_Chr8	Dc-DCAR_028893.v1.0.388	==	Eb-Chr6	Eb-evm.model.ctg1346.13
	Dc-DCARv2_Chr8	Dc-DCAR_028893.v1.0.388	==	Eb-Chr7	Eb-evm.model.ctg803.2
	Dc-DCARv2_Chr8	Dc-DCAR_026990.v1.0.388	==	Eb-Chr9	Eb-evm.model.ctg3639.1
	Dc-DCARv2_Chr9	Dc-DCAR_031047.v1.0.388	==	Eb-Chr1	Eb-evm.model.ctg153.16
	Dc-DCARv2_Chr9	Dc-DCAR_030459.v1.0.388	==	Eb-Chr1	Eb-evm.model.ctg354.5
Helianthus annuusL.	Ha-HanXRQChr01	Ha-HanXRQChr01g0005301.r1.2.494	==	Eb-Chr5	Eb-evm.model.ctg393.16
	Ha-HanXRQChr03	Ha-HanXRQChr03g0077021.r1.2.494	==	Eb-Chr8	Eb-evm.model.ctg3899.5
	Ha-HanXRQChr03	Ha-HanXRQChr03g0082581.r1.2.494	==	Eb-Chr8	Eb-evm.model.ctg405.4
	Ha-HanXRQChr03	Ha-HanXRQChr03g0071411.r1.2.494	==	Eb-Chr8	Eb-evm.model.ctg80.17
	Ha-HanXRQChr03	Ha-HanXRQChr03g0064891.r1.2.494	==	Eb-Chr8	Eb-evm.model.ctg134.5
	Ha-HanXRQChr03	Ha-HanXRQChr03g0071411.r1.2.494	==	Eb-Chr8	Eb-evm.model.ctg80.17
	Ha-HanXRQChr04	Ha-HanXRQChr04g0119191.r1.2.494	==	Eb-Chr1	Eb-evm.model.ctg2115.9
	Ha-HanXRQChr04	Ha-HanXRQChr04g0106231.r1.2.494	==	Eb-Chr1	Eb-evm.model.ctg1198.2
	Ha-HanXRQChr04	Ha-HanXRQChr04g0113641.r1.2.494	==	Eb-Chr1	Eb-evm.model.ctg1974.7
	Ha-HanXRQChr04	Ha-HanXRQChr04g0127081.r1.2.494	==	Eb-Chr6	Eb-evm.model.ctg7095.1
	Ha-HanXRQChr06	Ha-HanXRQChr06g0168101.r1.2.494	==	Eb-Chr1	Eb-evm.model.ctg1198.2
	Ha-HanXRQChr06	Ha-HanXRQChr06g0166011.r1.2.494	==	Eb-Chr3	Eb-evm.model.ctg2758.6
	Ha-HanXRQChr06	Ha-HanXRQChr06g0166901.r1.2.494	==	Eb-Chr4	Eb-evm.model.ctg249.10
	Ha-HanXRQChr08	Ha-HanXRQChr08g0211091.r1.2.494	==	Eb-Chr6	Eb-evm.model.ctg4542.2
	Ha-HanXRQChr09	Ha-HanXRQChr09g0274431.r1.2.494	==	Eb-Chr2	Eb-evm.model.ctg2596.2
	Ha-HanXRQChr09	Ha-HanXRQChr09g0267131.r1.2.494	==	Eb-Chr2	Eb-evm.model.ctg3429.6
	Ha-HanXRQChr09	Ha-HanXRQChr09g0264011.r1.2.494	==	Eb-Chr2	Eb-evm.model.ctg1844.13
	Ha-HanXRQChr10	Ha-HanXRQChr10g0309021.r1.2.494	==	Eb-Chr4	Eb-evm.model.ctg1034.5
	Ha-HanXRQChr10	Ha-HanXRQChr10g0306421.r1.2.494	==	Eb-Chr4	Eb-evm.model.ctg1691.2
	Ha-HanXRQChr10	Ha-HanXRQChr10g0290491.r1.2.494	==	Eb-Chr4	Eb-evm.model.ctg910.26
	Ha-HanXRQChr10	Ha-HanXRQChr10g0306631.r1.2.494	==	Eb-Chr4	Eb-evm.model.ctg117.2
	Ha-HanXRQChr10	Ha-HanXRQChr10g0281391.r1.2.494	==	Eb-Chr5	Eb-evm.model.ctg393.16
	Ha-HanXRQChr10	Ha-HanXRQChr10g0285101.r1.2.494	==	Eb-Chr7	Eb-evm.model.ctg2475.6
	Ha-HanXRQChr10	Ha-HanXRQChr10g0281391.r1.2.494	==	Eb-Chr7	Eb-evm.model.ctg18.20
	Ha-HanXRQChr12	Ha-HanXRQChr12g0361341.r1.2.494	==	Eb-Chr3	Eb-evm.model.ctg1224.3
	Ha-HanXRQChr12	Ha-HanXRQChr12g0373941.r1.2.494	==	Eb-Chr4	Eb-evm.model.ctg1691.2
	Ha-HanXRQChr12	Ha-HanXRQChr12g0358401.r1.2.494	==	Eb-Chr4	Eb-evm.model.ctg1034.5
	Ha-HanXRQChr13	Ha-HanXRQChr13g0408021.r1.2.494	==	Eb-Chr8	Eb-evm.model.ctg3899.5
	Ha-HanXRQChr14	Ha-HanXRQChr14g0460661.r1.2.494	==	Eb-Chr5	Eb-evm.model.ctg1296.11
	Ha-HanXRQChr14	Ha-HanXRQChr14g0460611.r1.2.494	==	Eb-Chr5	Eb-evm.model.ctg1296.10
	Ha-HanXRQChr15	Ha-HanXRQChr15g0468081.r1.2.494	==	Eb-Chr1	Eb-evm.model.ctg1974.7
	Ha-HanXRQChr15	Ha-HanXRQChr15g0465021.r1.2.494	==	Eb-Chr7	Eb-evm.model.ctg2475.6
	Ha-HanXRQChr15	Ha-HanXRQChr15g0473091.r1.2.494	==	Eb-Chr9	Eb-evm.model.ctg1395.2
	Ha-HanXRQChr16	Ha-HanXRQChr16g0499381.r1.2.494	==	Eb-Chr2	Eb-evm.model.ctg2596.2
	Ha-HanXRQChr16	Ha-HanXRQChr16g0519151.r1.2.494	==	Eb-Chr4	Eb-evm.model.ctg68.3
	Ha-HanXRQChr17	Ha-HanXRQChr17g0544771.r1.2.494	==	Eb-Chr1	Eb-evm.model.ctg153.16
	Ha-HanXRQChr17	Ha-HanXRQChr17g0538981.r1.2.494	==	Eb-Chr1	Eb-evm.model.ctg374.1
Solanum lycopersicum	Dc-SL4.0ch01	Dc-Solyc01g095100.4.1.ITAG4.0	==	Eb-Chr1	Eb-evm.model.ctg2937.6
	Dc-SL4.0ch01	Dc-Solyc01g079260.4.1.ITAG4.0	==	Eb-Chr1	Eb-evm.model.ctg1198.2
	Dc-SL4.0ch01	Dc-Solyc01g058540.3.1.ITAG4.0	==	Eb-Chr1	Eb-evm.model.ctg354.5
	Dc-SL4.0ch01	Dc-Solyc01g104550.3.1.ITAG4.0	==	Eb-Chr4	Eb-evm.model.ctg910.26
	Dc-SL4.0ch01	Dc-Solyc01g079360.4.1.ITAG4.0	==	Eb-Chr7	Eb-evm.model.ctg2475.6
	Dc-SL4.0ch02	Dc-Solyc02g072190.4.1.ITAG4.0	==	Eb-Chr1	Eb-evm.model.ctg666.5
	Dc-SL4.0ch02	Dc-Solyc02g093050.3.1.ITAG4.0	==	Eb-Chr2	Eb-evm.model.ctg1004.25
	Dc-SL4.0ch02	Dc-Solyc02g088340.4.1.ITAG4.0	==	Eb-Chr2	Eb-evm.model.ctg1844.13
	Dc-SL4.0ch02	Dc-Solyc02g072190.4.1.ITAG4.0	==	Eb-Chr4	Eb-evm.model.ctg68.3
	Dc-SL4.0ch02	Dc-Solyc02g080890.3.1.ITAG4.0	==	Eb-Chr6	Eb-evm.model.ctg7095.1
	Dc-SL4.0ch03	Dc-Solyc03g113120.4.1.ITAG4.0	==	Eb-Chr1	Eb-evm.model.ctg6679.1
	Dc-SL4.0ch03	Dc-Solyc03g007380.2.1.ITAG4.0	==	Eb-Chr1	Eb-evm.model.ctg3.12
	Dc-SL4.0ch03	Dc-Solyc03g007640.1.1.ITAG4.0	==	Eb-Chr1	Eb-evm.model.ctg2867.4
	Dc-SL4.0ch03	Dc-Solyc03g116890.3.1.ITAG4.0	==	Eb-Chr2	Eb-evm.model.ctg2596.2
	Dc-SL4.0ch03	Dc-Solyc03g007640.1.1.ITAG4.0	==	Eb-Chr3	Eb-evm.model.ctg2829.6
	Dc-SL4.0ch03	Dc-Solyc03g095770.3.1.ITAG4.0	==	Eb-Chr5	Eb-evm.model.ctg1296.10
	Dc-SL4.0ch04	Dc-Solyc04g078550.3.1.ITAG4.0	==	Eb-Chr2	Eb-evm.model.ctg3429.6
	Dc-SL4.0ch04	Dc-Solyc04g078550.3.1.ITAG4.0	==	Eb-Chr2	Eb-evm.model.ctg1004.25
	Dc-SL4.0ch05	Dc-Solyc05g007110.2.1.ITAG4.0	==	Eb-Chr1	Eb-evm.model.ctg153.16
	Dc-SL4.0ch05	Dc-Solyc05g012500.3.1.ITAG4.0	==	Eb-Chr1	Eb-evm.model.ctg5528.2
	Dc-SL4.0ch05	Dc-Solyc05g015850.4.1.ITAG4.0	==	Eb-Chr3	Eb-evm.model.ctg1224.3
	Dc-SL4.0ch06	Dc-Solyc06g070990.3.1.ITAG4.0	==	Eb-Chr1	Eb-evm.model.ctg6679.1
	Dc-SL4.0ch06	Dc-Solyc06g068460.3.1.ITAG4.0	==	Eb-Chr2	Eb-evm.model.ctg2596.2
	Dc-SL4.0ch07	Dc-Solyc07g066220.3.1.ITAG4.0	==	Eb-Chr6	Eb-evm.model.ctg2307.8
	Dc-SL4.0ch07	Dc-Solyc07g051840.4.1.ITAG4.0	==	Eb-Chr6	Eb-evm.model.ctg7095.1
	Dc-SL4.0ch07	Dc-Solyc07g065260.4.1.ITAG4.0	==	Eb-Chr8	Eb-evm.model.ctg3899.5
	Dc-SL4.0ch08	Dc-Solyc08g081610.4.1.ITAG4.0	==	Eb-Chr3	Eb-evm.model.ctg2758.6
	Dc-SL4.0ch08	Dc-Solyc08g082110.4.1.ITAG4.0	==	Eb-Chr8	Eb-evm.model.ctg4279.4
	Dc-SL4.0ch08	Dc-Solyc08g008280.3.1.ITAG4.0	==	Eb-Chr8	Eb-evm.model.ctg4279.4
	Dc-SL4.0ch09	Dc-Solyc09g066010.3.1.ITAG4.0	==	Eb-Chr5	Eb-evm.model.ctg393.16
	Dc-SL4.0ch09	Dc-Solyc09g066010.3.1.ITAG4.0	==	Eb-Chr7	Eb-evm.model.ctg18.20
	Dc-SL4.0ch12	Dc-Solyc12g042590.2.1.ITAG4.0	==	Eb-Chr2	Eb-evm.model.ctg2596.2
	Dc-SL4.0ch12	Dc-Solyc12g006170.2.1.ITAG4.0	==	Eb-Chr4	Eb-evm.model.ctg1691.2
	Dc-SL4.0ch12	Dc-Solyc12g014610.2.1.ITAG4.0	==	Eb-Chr8	Eb-evm.model.ctg3899.5
Solanum tuberosum	Dc-chr01	Dc-Soltu.DM.01G025110.1.v6.1	==	Eb-Chr1	Eb-evm.model.ctg1198.2
	Dc-chr01	Dc-Soltu.DM.01G034200.1.v6.1	==	Eb-Chr1	Eb-evm.model.ctg2937.6
	Dc-chr01	Dc-Soltu.DM.01G019140.1.v6.1	==	Eb-Chr1	Eb-evm.model.ctg354.5
	Dc-chr01	Dc-Soltu.DM.01G024980.1.v6.1	==	Eb-Chr7	Eb-evm.model.ctg2475.6
	Dc-chr01	Dc-Soltu.DM.01G019140.1.v6.1	==	Eb-Chr9	Eb-evm.model.ctg3639.1
	Dc-chr02	Dc-Soltu.DM.02G015370.1.v6.1	==	Eb-Chr1	Eb-evm.model.ctg666.5
	Dc-chr02	Dc-Soltu.DM.02G028310.1.v6.1	==	Eb-Chr2	Eb-evm.model.ctg1004.25
	Dc-chr02	Dc-Soltu.DM.02G031400.1.v6.1	==	Eb-Chr2	Eb-evm.model.ctg1844.13
	Dc-chr02	Dc-Soltu.DM.02G015370.1.v6.1	==	Eb-Chr4	Eb-evm.model.ctg68.3
	Dc-chr02	Dc-Soltu.DM.02G020430.2.v6.1	==	Eb-Chr6	Eb-evm.model.ctg7095.1
	Dc-chr03	Dc-Soltu.DM.03G022860.1.v6.1	==	Eb-Chr1	Eb-evm.model.ctg3.12
	Dc-chr03	Dc-Soltu.DM.03G027000.1.v6.1	==	Eb-Chr1	Eb-evm.model.ctg6679.1
	Dc-chr03	Dc-Soltu.DM.03G030960.1.v6.1	==	Eb-Chr2	Eb-evm.model.ctg2596.2
	Dc-chr03	Dc-Soltu.DM.03G013350.1.v6.1	==	Eb-Chr5	Eb-evm.model.ctg1296.10
	Dc-chr04	Dc-Soltu.DM.04G033320.1.v6.1	==	Eb-Chr2	Eb-evm.model.ctg3429.6
	Dc-chr04	Dc-Soltu.DM.04G033320.1.v6.1	==	Eb-Chr2	Eb-evm.model.ctg1004.25
	Dc-chr05	Dc-Soltu.DM.05G000580.1.v6.1	==	Eb-Chr1	Eb-evm.model.ctg5528.2
	Dc-chr05	Dc-Soltu.DM.05G006300.2.v6.1	==	Eb-Chr1	Eb-evm.model.ctg153.16
	Dc-chr05	Dc-Soltu.DM.05G023360.1.v6.1	==	Eb-Chr1	Eb-evm.model.ctg354.5
	Dc-chr05	Dc-Soltu.DM.05G012130.1.v6.1	==	Eb-Chr3	Eb-evm.model.ctg1224.3
	Dc-chr06	Dc-Soltu.DM.06G026100.1.v6.1	==	Eb-Chr1	Eb-evm.model.ctg6679.1
	Dc-chr06	Dc-Soltu.DM.06G024270.1.v6.1	==	Eb-Chr2	Eb-evm.model.ctg2596.2
	Dc-chr07	Dc-Soltu.DM.07G028050.2.v6.1	==	Eb-Chr6	Eb-evm.model.ctg2307.8
	Dc-chr07	Dc-Soltu.DM.07G017160.1.v6.1	==	Eb-Chr6	Eb-evm.model.ctg7095.1
	Dc-chr07	Dc-Soltu.DM.07G026960.1.v6.1	==	Eb-Chr8	Eb-evm.model.ctg3899.5
	Dc-chr08	Dc-Soltu.DM.08G028350.1.v6.1	==	Eb-Chr3	Eb-evm.model.ctg2758.6
	Dc-chr08	Dc-Soltu.DM.08G028850.1.v6.1	==	Eb-Chr8	Eb-evm.model.ctg4279.4
	Dc-chr08	Dc-Soltu.DM.08G004690.1.v6.1	==	Eb-Chr8	Eb-evm.model.ctg4279.4
	Dc-chr09	Dc-Soltu.DM.09G020830.1.v6.1	==	Eb-Chr1	Eb-evm.model.ctg1974.7
	Dc-chr09	Dc-Soltu.DM.09G020830.1.v6.1	==	Eb-Chr5	Eb-evm.model.ctg393.16
	Dc-chr09	Dc-Soltu.DM.09G009490.1.v6.1	==	Eb-Chr6	Eb-evm.model.ctg1346.13
	Dc-chr09	Dc-Soltu.DM.09G020830.1.v6.1	==	Eb-Chr7	Eb-evm.model.ctg18.20
	Dc-chr10	Dc-Soltu.DM.10G000790.1.v6.1	==	Eb-Chr6	Eb-evm.model.ctg2307.8
	Dc-chr12	Dc-Soltu.DM.12G011090.1.v6.1	==	Eb-Chr2	Eb-evm.model.ctg2596.2
	Dc-chr12	Dc-Soltu.DM.12G023690.1.v6.1	==	Eb-Chr4	Eb-evm.model.ctg1691.2
	Dc-chr12	Dc-Soltu.DM.12G021270.1.v6.1	==	Eb-Chr8	Eb-evm.model.ctg3899.5

## Sheet: Supplementary Table S5
Supplementary Table S5. The TPM values of WRKY genes in Erigeron breviscapus.
Gene name	Gene_ID	Flower	Leaf	Root	Stem	CK	ABA-4h	ABA-12h	ABA-24h	GA-4h	GA-12h	GA-24h	SA-4h	SA-12h	SA-24h
EbWRKY1	evm.model.ctg1004.25	27.8932	46.8239	103.041	49.2247	29.466	32.187	47.07	18.433	31.194	32.499	24.522	21.38	27.525	17.174
EbWRKY2	evm.model.ctg1034.5	4.24284	1.75333	6.96829	3.2077	3.819	1.963	2.688	1.941	4.918	2.072	3.025	3.961	2.796	2.714
EbWRKY3	evm.model.ctg11001.3	1.22296	0.985039	5.98849	2.06342	0.01	0.159	0.011	0.128	0.373	0.01	0.025	0.01	0.024	0.01
EbWRKY4	evm.model.ctg1139.6	10.0621	6.06052	6.07478	4.06512	2.027	1.377	1.181	0.4	1.771	1.321	0.453	2.252	0.986	0.113
EbWRKY5	evm.model.ctg117.2	3.47711	3.09677	3.65687	5.61912	0.619	0.883	0.654	0.554	0.576	0.577	0.56	0.619	0.844	0.212
EbWRKY6	evm.model.ctg1198.2	1.34802	5.61022	23.713	5.29523	5.271	9.681	7.814	9.057	5.761	8.532	9.135	5.183	9.739	7.661
EbWRKY7	evm.model.ctg1224.3	36.3681	23.3147	43.5682	11.1024	26.552	52.956	42.633	39.509	37.65	22.262	29.851	27.135	39.937	11.789
EbWRKY8	evm.model.ctg1274.6	1.37394	0.805706	1.13505	2.03636	0.01	0.181	0.678	0.221	0.164	0.166	0.501	0.609	1.111	0.053
EbWRKY9	evm.model.ctg1296.10	33.6358	349.024	86.6283	117.603	149.659	214.573	128.552	102.535	206.617	183.605	196.434	373.847	285.89	220.211
EbWRKY10	evm.model.ctg1296.11	0.0745185	1.27571	0.0774507	0.29935	1.366	1.737	1.725	0.593	1.331	1.414	1.018	0.934	0.595	0.269
EbWRKY11	evm.model.ctg134.5	12.9102	11.7566	8.48842	10.1721	11.952	10.613	8.192	7.125	12.777	10.561	7.981	13.776	9.646	8.058
EbWRKY12	evm.model.ctg1346.13	2.0068	27.2387	40.3129	7.81037	3.199	14.474	12.902	5.361	13.473	5.458	8.332	5.171	7.812	4.917
EbWRKY13	evm.model.ctg1348.6	0.01	0.160596	0.199372	0.0617506	1.274	0.488	0.61	0.655	3.694	0.534	1.214	8.893	3.627	2.778
EbWRKY14	evm.model.ctg1348.7	0.01	0.01	0.01	0.01	0.02	0.032	0.01	0.038	0.01	0.053	0.01	0.01	0.01	0.01
EbWRKY15	evm.model.ctg1395.2	9.27818	2.99291	6.82898	5.10077	10.866	0.246	0.195	0.28	9.857	7.516	15.538	5.177	5.168	13.727
EbWRKY16	evm.model.ctg153.16	0.0380373	0.0986266	1.07419	0.196164	0.752	0.22	0.23	0.275	0.472	0.771	0.431	0.586	0.452	0.275
EbWRKY17	evm.model.ctg1553.11	26.1956	140.662	47.3794	62.6848	34.499	70.506	66.842	60.039	49.414	61.492	43.877	63.66	91.111	48.679
EbWRKY18	evm.model.ctg1608.4	0.345138	0	0.134645	0.267137	0.284	0.01	0.122	0.045	0.025	0.456	0.362	0.153	0.83	0.158
EbWRKY19	evm.model.ctg1691.2	21.6097	16.1754	15.8178	17.4016	16.635	23.4	18.668	19.23	18.85	15.597	16.598	19.711	19.916	14.108
EbWRKY20	evm.model.ctg18.20	18.7206	22.5063	28.9101	23.6106	30.584	34.536	42.302	38.104	27.026	30.602	36.217	25.576	42.69	34.585
EbWRKY21	evm.model.ctg1844.13	5.15037	4.82913	10.0488	3.09071	37.371	45.02	47.959	76.088	38.059	55.066	77.894	37.758	50.089	91.829
EbWRKY22	evm.model.ctg1974.7	5.77094	16.607	10.9057	13.7247	11.794	10.831	16.119	9.042	12.029	14.553	10.475	7.616	11.55	9.898
EbWRKY23	evm.model.ctg2091.1	0.599718	0.01	0.01	0.01	0.025	0.01	0.01	0.01	0.01	0.01	0.01	0.01	0.01	0.01
EbWRKY24	evm.model.ctg2115.9	0.0992977	0.633753	0	0.319096	1.038	1.654	0.731	1.823	1.102	1.32	1.088	1.468	1.288	1.5
EbWRKY25	evm.model.ctg2307.8	26.4845	31.8561	33.9691	28.1284	21.379	30.859	25.681	30.807	24.229	17.723	21.684	25.567	21.741	20.71
EbWRKY26	evm.model.ctg2309.13	1.87341	100.172	35.6177	41.1712	115.702	135.745	78.198	99.153	222.943	137.405	239.188	369.094	365.687	389.301
EbWRKY27	evm.model.ctg2309.22	0.01	0.01	0.01	0.01	0.456	0.241	0.125	0.109	0.948	0.329	0.421	6.276	1.99	3.284
EbWRKY28	evm.model.ctg2309.23	0.01	0.01	0.0222724	0.01	1.064	0.468	0.968	1.499	0.344	0.233	0.432	0.546	0.295	0.369
EbWRKY29	evm.model.ctg2475.6	4.14071	13.5354	29.7153	20.686	26.934	13.102	13.42	2.403	28.285	19.333	7.292	21.609	14.356	9.549
EbWRKY30	evm.model.ctg249.10	48.3666	159.559	56.7775	50.579	2.665	12.044	7.905	2.714	4.631	1.974	1.729	2.086	2.412	0.51
EbWRKY31	evm.model.ctg2578.2	12.6703	46.5361	12.3298	16.3733	16.644	37.723	41.865	46.978	18.768	23.42	27.964	12.261	30.333	18.7
EbWRKY32	evm.model.ctg258.3	0.404374	1.2283	0.208515	0.676718	1.784	4.662	3.794	2.371	3.717	1.692	3.026	4.943	4.178	1.063
EbWRKY33	evm.model.ctg2596.2	12.9349	183.541	124.968	69.9013	23.933	59.635	40.645	30.143	58.299	33.651	61.571	56.567	54.261	35.376
EbWRKY34	evm.model.ctg2750.5	16.2881	14.268	14.3955	15.5927	12.158	22.529	28.553	38.246	14.426	16.688	21.995	15.048	27.118	28.528
EbWRKY35	evm.model.ctg2758.6	0.652431	6.08871	5.91084	4.14932	4.146	4.237	2.474	1.559	5.286	3.804	2.427	3.976	4.981	2.397
EbWRKY36	evm.model.ctg2763.5	11.0926	24.2667	18.6765	16.6723	18.608	23.298	15.349	12.713	21.912	13.923	13.058	24.085	16.028	9.604
EbWRKY37	evm.model.ctg2829.6	0.209486	0.480684	2.32882	0.231896	0.354	0.078	0.109	0.03	0.452	0.117	0.279	0.486	0.471	0.117
EbWRKY38	evm.model.ctg2867.4	0.977269	0.190059	2.70984	0.538813	1.468	0.51	0.948	0.983	2.084	1.378	1.464	1.763	0.719	1.301
EbWRKY39	evm.model.ctg2937.6	1.40064	1.72674	2.90128	1.37541	0.742	0.582	0.831	0.586	1.09	0.654	0.733	0.977	0.779	0.536
EbWRKY40	evm.model.ctg3.12	0.377724	1.53981	0.463845	0.220132	0.438	2.224	0.464	0.897	1.957	0.446	1.234	1.432	1.038	1.395
EbWRKY41	evm.model.ctg305.3	0.01	0.0660549	5.25075	0.0512082	0.033	0.269	0.098	0.031	0.396	0.051	0.128	0.137	0.01	0.127
EbWRKY42	evm.model.ctg3341.1	0.449795	1.95053	3.6323	1.05252	1.959	3.401	2.306	3.157	3.629	1.234	4.428	2.397	1.795	1.033
EbWRKY43	evm.model.ctg3413.6	1.79021	0.384246	11.5944	2.80189	0.01	0.178	0.026	0.01	0.123	0.081	0.057	0.135	0.069	0.115
EbWRKY44	evm.model.ctg3429.6	22.6558	38.8302	28.4477	26.7794	28.701	57.091	42.551	33.674	47.985	31.079	28.265	51.933	30.421	25.144
EbWRKY45	evm.model.ctg354.5	5.30677	3.87773	18.6915	10.9622	1.307	4.147	3.069	2.226	4.404	0.926	1.954	2.527	1.779	1.201
EbWRKY46	evm.model.ctg3639.1	0.410321	0.431511	4.9361	0.764897	0.415	3.595	3.91	1.591	1.223	0.56	1.48	0.588	1.394	0.76
EbWRKY47	evm.model.ctg374.1	0.640359	8.01099	0.339286	1.06619	0.063	1.049	0.363	1.559	10.285	0.01	0.026	6.163	1.141	5.991
EbWRKY48	evm.model.ctg374.2	0.01	0.01	0.01	0.01	16.638	61.253	23.476	49.312	65.433	7.226	20.851	224.046	119.418	78.321
EbWRKY49	evm.model.ctg3899.5	14.8275	18.7829	26.516	17.2125	12.918	8.611	7.946	2.531	13.934	11.786	4.51	14.56	9.919	5.324
EbWRKY50	evm.model.ctg393.16	44.6169	46.6804	37.6331	50.8652	1.98	0.851	6.313	1.753	0.767	1.099	0.798	0.524	1.211	1.144
EbWRKY51	evm.model.ctg396.10	7.16509	18.4736	13.2706	9.17299	7.453	23.698	24.963	32.186	18.527	14.606	10.162	14.154	32.567	9.615
EbWRKY52	evm.model.ctg405.4	0.0438894	8.46109	1.63818	1.01354	4.408	29.618	8.29	29.296	34.635	3.719	15.38	150.381	103.145	286.794
EbWRKY53	evm.model.ctg4279.4	15.2073	160.947	79.8984	43.4679	3.514	15.142	11.691	5.164	10.946	3.477	9.851	5.895	4.132	3.932
EbWRKY54	evm.model.ctg4542.2	0.01	0.01	0.01	0.01	0.025	0.01	0.01	0.01	0.01	0.01	0.01	0.01	0.01	0.01
EbWRKY55	evm.model.ctg490.20	0.638083	0.0163377	0.0780288	0.01	0.025	0.01	0.01	0.01	0.01	0.01	0.01	0.01	0.01	0.01
EbWRKY56	evm.model.ctg525.10	0.976039	20.7093	1.9907	3.43679	4.013	13.888	6.126	9.488	19.499	4.701	11.874	22.532	17.541	19.356
EbWRKY57	evm.model.ctg525.9	0.0601919	0.0769818	0.0539806	0	0.801	0.691	0.57	0.396	0.7	0.901	4.866	4.809	3.118	9.644
EbWRKY58	evm.model.ctg5528.2	22.9547	51.5785	5.26403	26.2076	1.794	2.746	2.207	2.413	2.257	1.875	2.914	2.084	2.866	1.956
EbWRKY59	evm.model.ctg5587.1	0.01	0.01	0.01	0.01	4.005	2.983	3.128	4.238	3.689	5.073	5.461	4.398	4.928	5.311
EbWRKY60	evm.model.ctg5925.4	0.01	0.01	0.0823663	0.0497911	4.005	2.983	3.128	4.238	3.689	5.073	5.461	4.398	4.928	5.311
EbWRKY61	evm.model.ctg5985.1	6.30221	5.32789	10.9112	4.22632	2.938	3.643	3.232	3.143	3.665	3.18	2.384	3.274	3.183	2.285
EbWRKY62	evm.model.ctg6313.3	2.7697	3.44628	6.34653	3.36687	7.149	6.876	9.978	4.214	9.206	5.627	5.65	6.819	6.667	7.942
EbWRKY63	evm.model.ctg6492.2	0.0979379	3.57087	0.763837	0.126664	16.638	61.253	23.476	49.312	65.433	7.226	20.851	224.047	119.418	78.321
EbWRKY64	evm.model.ctg666.5	1.56809	12.3436	26.5071	18.1716	7.453	2.634	2.465	3.894	8.932	10.01	6.113	8.453	13.991	7.285
EbWRKY65	evm.model.ctg6679.1	0.0951738	1.97051	0.372321	1.34267	0.409	1.098	0.558	0.466	0.525	0.85	1.011	0.352	0.81	0.116
EbWRKY66	evm.model.ctg68.3	1.22178	2.31155	11.4817	1.62739	9.563	4.643	5.597	4.227	6.154	9.361	3.79	9.189	13.806	6.652
EbWRKY67	evm.model.ctg7095.1	1.94755	56.4298	11.7946	13.4614	10.957	5.851	9.306	3.427	6.702	13.691	5.536	5.312	17.438	3.343
EbWRKY68	evm.model.ctg80.15	1.58109	21.458	1.04299	5.52083	9.28	49.382	30.173	30.574	13.911	4.584	10.534	15.99	19.278	2.521
EbWRKY69	evm.model.ctg80.17	2.93907	33.6278	2.4043	11.2249	81.064	534.513	199.68	268.749	192.104	69.771	155.512	197.649	238.587	101.183
EbWRKY70	evm.model.ctg803.2	0.01	0.01	0.01	0.01	0.029	0.114	0.059	0.017	0.01	0.01	0.01	0.091	0.054	0.01
EbWRKY71	evm.model.ctg8045.2	1.16252	0.653771	2.96204	0.550726	2.786	8.385	3.582	7.277	4.082	2.188	3.306	4.433	4.814	2.845
EbWRKY72	evm.model.ctg816.1	15	20.5161	62.8513	16.0477	12.373	10.394	18.727	5.136	15.607	19.416	11.758	12.759	13.768	10.126
EbWRKY73	evm.model.ctg840.3	14.4882	13.5364	27.0617	12.075	11.003	8.443	17.315	7.648	14.013	14.554	11.55	10.277	12.181	8.494
EbWRKY74	evm.model.ctg8680.2	0.01	0.01	0.01	0.01	4.005	2.983	3.128	4.238	3.689	5.073	5.461	4.398	4.928	5.311
EbWRKY75	evm.model.ctg910.26	1.90435	0.151694	0.293186	0.185754	0.504	0.595	0.421	0.62	0.236	0.427	0.289	0.55	0.187	0.387

## Sheet: Supplementary Table S6
Supplementary Table S6. Effects of different hormone treatments on the contents of four components of E.Breviscapus.
Sample	Contents（%,n=3）
	scutellarin(%)	chlorogenic acid(%)	3, 5-dicaffeoylquinolinic acid(%)	Erigoster B(%)
CK	2.79±0.04f	0.17±0.10f	0.48±0.51b	0.59±0.24f
Hydrogen peroxide	3.5±0.02a	0.36±0.00cd	0.43±0.00b	1.11±0.01b
Sodium Nitroprusside	3.00±0.03d	0.27±0.00e	0.27±0.00b	0.93±0.00cd
Spermidine	3.00±0.01d	0.29±0.00de	0.24±0.03b	0.98±0.03bc
Melotonin	2.83±0.05ef	0.18±0.07f	0.20±0.01b	0.74±0.03e
methyl jasmonate	3.46±0.00b	0.54±0.00b	0.85±0.00a	1.54±0.02a
Ethrel	3.39±0.00c	0.37±0.00c	0.27±0.01b	0.79±0.06de
6-Benzylaminopurine	2.85±0.02e	0.59±0.02ab	0.34±0.00b	1.10±0.00b
Gibberellin 3	3.94±0.02b	0.33±0.00b	0.35±0.01a	1.078±0.08a
Abscisic acid	4.84±0.02a	0.5±0.00a	0.48±0.01a	1.25±0.1a
Salicylic acid	3.5±0.01b	0.36±0.00c	0.27±0.00a	1.03±0.02a
Naphthylacetic acid	3.36±0.02c	0.63±0.01a	0.30±0.00b	0.95±0.01c
Note: CK: Control, without treament; n:3 biological replicates; p＜ 0.05.

## Sheet: Supplementary Table S7
Supplementary Table S7. The content of flavonoid compound in Erigeron breviscapus.
Compound_ID	Name	Class	CK	ABA4h	ABA12h	ABA24h	SA4h	SA12h	SA24h	GA3_4h	GA3_12h	GA3_24h	QC
Com_1_neg	Naringenin chalcone	Chalcones and dihydrochalcones	554633	480713	173033	225000	360400	153200	539767	771567	394967	183533	404375
Com_2_neg	Eriodictyol	Flavanones	23989	6824.33	12938.7	11325.3	9891.33	8392.67	8828.33	7769	9438.33	13251	5724
Com_3_pos	O-methylnaringenin C-pentoside	Flavanones	12236.7	10781	13050	12863.3	12923	8925.67	9136	7330	9382.67	9529.33	10337.2
Com_4_neg	Isorhamnetin-3-O-neohespeidoside	Flavones and Flavonols	110807	107500	78356.7	103340	196043	69866.7	28886.7	154607	39700	35520	99742.5
Com_5_neg	Apigenin7-O-beta-D-glucuronide	Flavones and Flavonols	233600000	285500000	2.57867e+08	2.33133e+08	271800000	266600000	323600000	233700000	2.59933e+08	2.72933e+08	283825000
Com_6_neg	Luteolin-7-O-beta-D-glucuronide	Flavones and Flavonols	22870000	2.43667e+07	3.12067e+07	33770000	2.86233e+07	3.43767e+07	2.48633e+07	15000000	4.01833e+07	23930000	27672500
Com_7_pos	Kaempferol-3-O-rutinoside	Flavones and Flavonols	315700	413167	356833	582333	470367	590667	442233	261533	546433	385867	420375
Com_8_pos	Eriodictyol-7-O-glucoside	Flavanones	16634.3	15784.7	23491.3	26641.7	21708.7	20787	17308.7	12340.7	29992.3	18555.3	10764.2
Com_9_pos	6,7,4'-Trihydroxyisoflavone	Isoflavonoids	636500	716400	759300	763133	845133	786333	931133	519633	997100	851500	802275
Com_10_pos	3'-Hydroxypuerarin	Isoflavonoids	19564.7	20380	17450	24483.3	26012.7	30086.7	29623.3	18385	40380	40743.3	23777.5
Com_11_pos	Chrysoeriol 5-O-hexoside	Flavones and Flavonols	5287000	9.39033e+06	1.19983e+07	10133000	13718000	8.78533e+06	9.97133e+06	11244000	9090000	11050000	10713000
Com_12_pos	Chrysoeriol C-hexoside	Flavones and Flavonols	44496.7	76610	64416.7	83493.3	86226.7	69963.3	89633.3	43536.7	74613.3	64026.7	58357.5
Com_13_pos	6-Formyl-isoophiopogonanone A	Flavanones	6847.67	14623.3	6949.67	9536.67	11145	6525	8435.33	4881.67	10860.7	10454	6463
Com_14_neg	Taxifolin O-glucoside	Flavanones	18636.3	23216.7	23581.3	31190	24110	25563.3	22022	15935.7	23723.3	20756.7	19362.5
Com_15_pos	Oroxylin A	Flavones and Flavonols	23470	49503.3	45920	53225.7	89743.3	25480.3	44668	29393.3	54058.3	131040	53990
Com_16_neg	Scutellarein	Flavones and Flavonols	68743.3	117969	93079	82356	181582	127097	154473	65143.3	140203	184600	92147.5
Com_17_pos	Irisolidone 7-O-beta-d-glucoside	Isoflavonoids	33033.3	40790	59670	51316.7	42983.3	58520	51070	42423.3	86346.7	50063.3	48792.5
Com_18_neg	Butein	Chalcones and dihydrochalcones	13011	6450	31501.7	19216.7	20139.3	17613	15513	29583.3	10577.7	20281.3	12377.2
Com_19_pos	C-pentosyl-luteolin-C-hexoside	Flavones and Flavonols	19390	44536.7	47643.3	39343.3	55036.7	54556.7	54970	25986.7	60706.7	45250	45407.5
Com_20_neg	Neohesperidin	Flavanones	23359.7	39495.3	16956	24140	41266.7	24873.3	25590	31650	23893.3	19986	28927.5
Com_21_pos	Tulipanin	Anthocyanins	42725.7	38379.7	37496.7	28962.7	18850.7	52634	27471.7	20618.7	26675	23277.3	11447.5
Com_22_neg	Morin Hydrate	Flavones and Flavonols	15098	31858	22550	25526.7	59616.3	20736.7	23402.7	40340	27385.3	28272.7	28845
Com_23_neg	Myricitrin	Flavones and Flavonols	10360.7	15815.7	15293.3	32597.3	17399	20845.3	20085.3	11404.3	24156	16350	17205
Com_24_neg	Naringin	Flavanones	88780.3	107107	116580	87530	93220	81876.7	113700	48860	86383.3	66070	90122.5
Com_25_neg	Medicarpin	Isoflavonoids	267800	346200	288467	322467	317100	315233	434133	216933	332333	396400	308825
Com_26_neg	Ophiopogonanone C	Flavanones	38607	42916.7	82758	130355	44686.7	105053	140313	44200	108540	65746	72252.5
Com_27_neg	Narirutin	Flavanones	86066.7	108973	101557	92553.3	108857	86266.7	120840	56430	94090	68346.7	83917.5
Com_28_neg	Engeletin	Flavones and Flavonols	183067	164600	150753	377100	219467	254167	160067	59730	252300	161400	224800
Com_29_neg	Apigenin 4-O-rhamnoside	Flavones and Flavonols	12699.7	11612.3	16653.7	14859.3	4853.33	11678	9439.67	5091.33	28756.7	5753	10295
Com_30_neg	Amentoflavone	Flavonoids	17513.3	15229.7	10812	13809	14616.7	17016.7	19430	16303.3	16336.7	22250	19357.5
Com_31_neg	Malvidin 3-galactoside chloride	Anthocyanins	17956.7	20583.3	23210	22273.3	23036.7	27710	31796.7	16533.3	26323.3	24383.3	21660
Com_32_pos	Phloretin	Chalcones and dihydrochalcones	609933	564300	403667	494600	532100	446700	804767	557300	622300	695433	591400
Com_33_neg	Apigenin	Flavones and Flavonols	10213000	5.31633e+06	1.93067e+06	2.05967e+06	3243000	2.08233e+06	1.12753e+07	6.47233e+06	6855000	2394000	5655750
Com_34_neg	Apigenin 5-O-glucoside	Flavones and Flavonols	1495000	1355200	3.27367e+06	1652300	1.05247e+06	1.48933e+06	1.53553e+06	996900	2.56753e+06	1.28613e+06	1768750
Com_35_neg	Butin	Flavanones	328767	279770	105067	136167	215067	87000	307333	463867	232133	106560	237100
Com_36_pos	Hecogenin	Flavonoids	26570	41643.3	29960	26263.3	27296.7	29850	58283.3	29696.7	46283.3	41160	32292.5
Com_37_pos	Pratensein-7-O-glucoside	Isoflavonoids	2.49451e+06	2445497	3.27182e+06	2948090	2033330	3.7508e+06	3.86167e+06	1.86863e+06	6.10529e+06	3.19274e+06	3111250
Com_38_pos	Fustin	Flavanones	171567	338000	327000	578933	724100	456700	394233	184767	636467	322967	427525
Com_39_neg	Sakuranetin	Flavanones	47876.7	51183.3	61736.7	54210	42643.3	62363.3	58346.7	41483.3	78943.3	49033.3	53737.5
Com_40_neg	Kuwanon A	Flavones and Flavonols	298000	252333	329233	321233	172950	364000	189563	123133	332267	249700	298950
Com_41_pos	Kaempferol-3-gentiobioside	Flavones and Flavonols	229967	387967	503000	358133	387203	491800	445967	188439	1159100	468700	473800
Com_42_neg	Kaempferol 3-A-L-Arabinopyranoside	Flavones and Flavonols	1.44877e+07	20830000	2.99267e+07	2.85967e+07	1.47783e+07	3.59533e+07	19490000	10546000	3.37433e+07	1.67657e+07	22162500
Com_43_pos	Neodiosmin	Flavones and Flavonols	272376	591300	258967	328533	698033	523167	284833	307867	451833	358867	427325
Com_44_pos	Quercetin-3,4'-O-di-beta-glucopyranoside	Flavones and Flavonols	30814	44043.3	35013.3	73480	24430	64680	34843.7	27380	149810	68310	43770
Com_45_neg	Luteolin	Flavones and Flavonols	64586.7	55223.3	41263.3	35640	34668.7	51983.3	65726.7	31864	97270	47134.3	60970
Com_46_neg	Hesperidin	Flavanones	23803	43161	15425.3	14592.3	34510	29356.7	22990	23766.7	23350	16879.3	24355
Com_47_neg	Hesperetin	Flavanones	13288.7	17330	10765.7	8041.67	23774	4383.67	7543	38796.7	6019.67	10589.7	13512.5
Com_48_pos	Toringin	Flavones and Flavonols	272467	294500	196800	198267	158667	150240	192700	183367	216067	213133	208250
Com_49_pos	Kumatakenin	Flavones and Flavonols	15664	30963.3	12808.3	11070	71986.7	9516.33	22073.3	38666.7	24633.3	16411	30960
Com_50_pos	Tricin 5-O-hexoside	Flavones and Flavonols	222317	365167	163043	241367	375557	408467	285533	501180	366733	286400	355000
Com_51_pos	Tricin 4'-O-(syringyl alcohol) ether	Flavones and Flavonols	65138.3	66720	59900	77250	33742.7	58503.3	39870	26335.3	86906.7	21783	52282.5
Com_52_pos	Apigenin-6,8-di-C-glycoside	Flavones and Flavonols	3038900	3377000	3.85667e+06	5.11667e+06	4.92033e+06	6.88933e+06	4.58767e+06	1.97073e+06	1.04497e+07	3378000	4926750
Com_53_neg	Kaempferol7-O-beta-D-glucopyranoside	Flavones and Flavonols	4.42733e+06	2.83267e+06	3.20243e+06	4396000	2.12633e+06	3.93533e+06	2.07467e+06	2.40367e+06	3321000	2.50933e+06	2790000
Com_54_pos	Tricin O-malonylhexoside	Flavones and Flavonols	40063.3	25816.7	20153.3	29174.3	31336.7	35613.7	28920.3	60171	38006.3	16137.3	26757.5
Com_55_pos	C-hexosyl-apigenin O-hexosyl-O-hexoside	Flavones and Flavonols	22010	26340	31433.3	29566.7	27630	27363.3	27813.3	24786.7	50993.3	25393.3	31517.5
Com_56_pos	C-hexosyl-chrysoeriol O-caffeoylhexoside	Flavones and Flavonols	7994.33	16440.3	18003.3	21629.7	20443.3	23181	42543.3	11297.3	76933.3	37663.3	22377.5
Com_57_pos	Petunidin 3-O-glucoside	Anthocyanins	1150800	1.36167e+06	1.06377e+06	1134000	1538000	1.34197e+06	1.59867e+06	933867	1270000	914567	1445250
Com_58_pos	Chrysoeriol 7-O-rutinoside	Flavones and Flavonols	330887	873300	360700	409467	910700	765267	467633	466400	629367	541067	537250
Com_59_pos	Sissotrin	Isoflavonoids	169980	319667	170817	170700	140963	167060	372467	147100	306367	215017	220500
Com_60_neg	Quercitrin	Flavones and Flavonols	15850	17989	14243.3	18923.3	26540	16466.7	11506.7	22953.3	27563.3	17286.7	16327.5
Com_61_neg	Quercetin-3'-O-glucoside	Flavones and Flavonols	77706.7	74503.3	146210	117727	98992	200157	66626.7	48683.3	213217	81383.7	94070
Com_62_neg	Isomucronulatol-7-O-glucoside	Isoflavonoids	137403	131573	213427	191984	264764	311740	151723	246168	316967	153842	193525
Com_63_neg	Naringenin	Flavanones	414300	375043	135827	189467	282967	121027	431667	607000	324400	145600	319050
Com_64_neg	Lonicerin	Flavones and Flavonols	1.83383e+06	1.59933e+06	1172900	2.75967e+06	2246000	1.66797e+06	2.60933e+06	1714000	1.32133e+06	1099500	1882000
Com_65_neg	Pelargonin chloride	Anthocyanins	10168.3	16940	15846.7	20413.3	15726.7	14376.7	17123.3	8772.33	25360	18063.3	14500
Com_66_neg	Puerarin	Isoflavonoids	49953.3	137567	140647	184347	56984.7	168557	83940	38132.7	156167	98136.7	83745
Com_67_neg	Kaempferin	Flavones and Flavonols	92966.7	93903.3	55115	91920	98435.7	98940	76596	45864	81018.7	52498.7	74112.5
Com_68_pos	Selgin C-hexoside	Flavones and Flavonols	16826.7	18510	21630	19573.3	13561	19016.7	13620	8970	23136.7	21263.3	17927.5
Com_69_pos	Selgin 5-O-hexoside	Flavones and Flavonols	330933	283467	279300	332100	369033	329300	374400	248967	284000	248500	353975
Com_70_neg	Farrerol	Flavanones	10797.7	11975.3	14983.3	12420	12123.3	17149.3	14883.3	8759.33	23606.7	14566.7	14125
Com_71_neg	Trifolirhizin	Isoflavonoids	651697	1.21132e+06	1192100	936530	213818	321767	375963	121396	1.41497e+06	79923.3	537150
Com_72_pos	methylChrysoeriol 5-O-hexoside	Flavones and Flavonols	57573.3	65996.7	100887	95083.3	82963.3	104177	87520	84776.7	145467	87210	87202.5
Com_73_pos	methylNaringenin C-pentoside	Flavanones	11771.7	13590	9323.67	13271	14664.3	11163	13198.3	10572.7	12028	12466.3	9395
Com_74_neg	Isoliquiritin	Chalcones and dihydrochalcones	42163.3	61283.3	53739.7	71701	47133.3	55706.7	86633.3	25396.7	80160	62090	64905
Com_75_neg	Methylophiopogonanone A	Isoflavonoids	495067	533267	681400	906533	571867	587100	1316100	843700	729167	535800	667775
Com_76_neg	Quercetin	Flavones and Flavonols	48336.7	66306.7	32813	30600	82526.7	15466.7	14325.3	148433	17313.3	20210	51065
Com_77_pos	Chalcone	Chalcones and dihydrochalcones	843000	812767	1.12983e+06	745700	657500	887700	1.06357e+06	354633	2157000	792233	942325
Com_78_neg	Rhein	Anthocyanins	9802.67	12532	10379.3	11160.7	19393.3	9050.67	12925.3	8063.67	9768.67	27444.7	9992.5
Com_79_pos	Isoliquiritin apioside	Flavones and Flavonols	17754.7	31860	24270	27667.7	11920.7	14835.3	13360	10711.3	42126.7	6989.33	18020
Com_80_neg	Di-O-methylquercetin	Flavones and Flavonols	2.95767e+07	28210000	25780000	30340000	2.54667e+07	2.72967e+07	3.15167e+07	3.22467e+07	24890000	2.89767e+07	29242500
Com_81_pos	C-pentosyl-chrysoeriol O-hexoside	Flavones and Flavonols	142067	209833	233367	342833	227880	306400	305633	81296.7	604333	319420	279250
Com_82_pos	C-hexosyl-chrysoeriol O-hexoside	Flavones and Flavonols	171133	214100	289967	273033	226900	291633	225833	300700	311367	380200	280625
Com_83_neg	Hyperoside	Flavones and Flavonols	126850	134565	181798	224336	230382	223269	114890	233530	181881	107579	159250
Com_84_pos	3’,4’,5’-Tricetin 5-O-hexoside	Flavones and Flavonols	16246	17297.3	18361.3	21496.7	28545.3	30096.7	22538.3	8106	33756.7	18494.3	20554.5
Com_85_neg	Oenin chloride	Anthocyanins	17638.3	16910.7	25620	19896.7	17150	23920	27453.3	9769.33	24950	24996.7	19405
Com_86_pos	Ononin	Isoflavonoids	86720	77546.7	85733.3	100700	56630	81296.7	70713.3	56163.3	103153	79233.3	83032.5
Com_87_pos	Petunidin 3-O-rutinoside	Anthocyanins	57263.3	81903.3	120687	125993	148063	70586.7	53603.3	165660	46320	71743.3	71220
Com_88_pos	Cyanidin O-rutinoside	Anthocyanins	398700	453167	500500	604933	546700	604767	459000	444367	645433	503433	515525
Com_89_neg	Isovitexin	Flavones and Flavonols	2.47477e+06	3.82933e+06	6.52733e+06	7412000	5.49467e+06	5.70867e+06	4.99533e+06	1.32333e+06	7125000	5.99067e+06	5113500
Com_90_pos	Sophoricoside	Isoflavonoids	9868000	1.34437e+07	2.34467e+07	2.15983e+07	1.52433e+07	19010000	2.05967e+07	8.35567e+06	2.52533e+07	1.62733e+07	18172500
Com_91_neg	Trilobatin	Chalcones and dihydrochalcones	39333.3	39176.7	47050	34613.3	35430	39549.3	21269.3	22090	59926.7	13429.7	38395
Com_92_neg	2'-Hydroxydaidzein	Isoflavonoids	1.64667e+06	2.02467e+06	1491000	1899000	2.00267e+06	1925000	2.58267e+06	1.35467e+06	2.34767e+06	1.97133e+06	1653500
Com_93_neg	Trifolin	Flavones and Flavonols	4.88033e+06	3.77733e+06	4.54933e+06	4783000	2.65633e+06	4.91467e+06	2.14033e+06	2.78567e+06	3.64833e+06	2880000	3456750
Com_94_neg	Pinobanksin	Flavanones	375533	474267	429300	510000	743933	440933	387033	778867	779800	389433	609125
Com_95_neg	Afzelechin	Flavonoids	1.01607e+06	1067300	1045000	1.07037e+06	1.03563e+06	839967	1.04877e+06	836633	1.17933e+06	1002700	1052750
Com_96_pos	Pectolinarigenin	Flavones and Flavonols	32076.7	88800	60343.3	33874.7	259510	15274.7	51092.7	68713.3	40403.3	164187	83045
Com_97_pos	Limocitrin O-hexoside	Flavones and Flavonols	90673.3	165017	627200	269900	102723	192367	256643	162693	1.38327e+06	468133	283150
Com_98_pos	Apigeninidin 5-glucoside	Flavones and Flavonols	39079.3	56003.3	81223.3	74446.7	124660	58928.7	74933.3	53335.7	75053.7	89864.3	62110
Com_99_neg	Kaempferol 7-O-rhamnoside	Flavones and Flavonols	96360	90930	68492.7	83003.3	95082.3	112030	69451.7	68378.7	78193.3	49179	76737.5
Com_100_neg	Isohemiphloin	Flavanones	410933	400233	855767	734567	594867	723967	448400	208067	1.31103e+06	467600	702150
Com_101_neg	Kaempferol 3-O-robinobioside	Flavones and Flavonols	1.69727e+06	1.42633e+06	1.14327e+06	2322000	1.79133e+06	1.36193e+06	2.30567e+06	1660000	1.10877e+06	971233	1646000
Com_102_neg	Phlorizin	Chalcones and dihydrochalcones	91860	55256.7	104133	100620	83580	117126	30350	36546.7	140504	17723.3	75435
Com_103_pos	Narcissoside	Flavones and Flavonols	42770	71633.3	26276.7	107637	87073.3	44513.3	23233.3	80226.7	25933.3	22804.7	47727.5
Com_104_pos	Daidzin	Isoflavonoids	397600	480200	273867	334433	248133	265733	316033	307467	342000	294867	306200
Com_105_pos	Prunin	Flavanones	240933	403800	817133	601867	436467	496333	646867	304767	564467	405633	550200
Com_106_pos	Apigenin C-pentoside	Flavones and Flavonols	18413.3	20806.7	34190	39256.7	26016.7	15260	26930	16923.3	30283.3	24013.3	26172.5
Com_107_neg	Glycitein	Isoflavonoids	8575.67	9489	7782	7776	16182.7	7195.67	13096.3	10012	9162	10571.3	8716.75
Com_108_neg	Genistin	Isoflavonoids	698233	722967	671100	1157400	858067	929300	804567	347933	1.04947e+06	709533	950025
Com_109_neg	Galangin	Flavones and Flavonols	8400.33	7464.33	6736.67	8517.67	8536.33	5219	5426	5469.67	6212	8521.33	4500
Com_110_neg	Pinocembrin	Flavanones	15319.3	23178	10082.3	14756.7	15334.3	11669.3	13530	8709.33	19031	11686	11316.8
Com_111_neg	Heptamethoxyflavone	Flavones and Flavonols	3.96267e+06	5966000	6.66567e+06	6.89033e+06	4.90533e+06	6.22367e+06	6483000	3.68633e+06	6.30633e+06	7.15333e+06	7082000
Com_112_neg	Spiraeoside	Flavones and Flavonols	188900	254002	255123	296580	449133	233957	179433	363133	233833	173167	262825
Com_113_neg	Saponarin	Flavones and Flavonols	428033	550200	623167	1.04217e+06	715407	917833	802667	201717	1.76987e+06	857100	785425
Com_114_neg	Isotrifoliin	Flavones and Flavonols	239100	230605	271054	313767	412292	242349	161700	366333	191333	175233	278300
Com_115_neg	Tricetin	Flavones and Flavonols	10127.7	6143	7075	6572.67	7222.33	4875.33	6055.67	6127	3216.67	9568.33	4076
Com_116_pos	Apigenin C-glucoside	Flavones and Flavonols	355867	591667	1.20507e+06	1139200	838833	891533	824667	340667	1729600	1043800	918875
Com_117_pos	methylApigenin C-hexoside	Flavones and Flavonols	27646.7	31063.3	37843.3	33266.7	28123.3	25810	28463.3	29776.7	35970	33693.3	32587.5
Com_118_pos	methylApigenin C-pentoside	Flavones and Flavonols	237300	260000	288433	254333	267333	219033	258433	230367	324767	274200	255050
Com_119_neg	Liquiritin	Flavanones	76520	100030	114900	135500	90617	169963	77061.3	67470	154737	73718	88980
Com_120_neg	Rutin	Flavones and Flavonols	132210	125713	325333	216067	100613	406560	89169.7	75064.7	173450	38720	134775
Com_121_neg	Rhoifolin	Flavones and Flavonols	839487	1226500	642567	922700	1.17197e+06	1122300	1119900	603733	598167	780133	799200
Com_122_neg	Taxifolin	Flavones and Flavonols	107967	105760	82206.7	77733.3	183837	80313.3	134470	152847	145000	106970	125150
Com_123_neg	Vitexin	Flavones and Flavonols	3.13833e+06	4.58667e+06	6.80967e+06	8.04667e+06	6861000	8.07933e+06	5052000	1.50447e+06	10070000	7.11467e+06	6266000
Com_124_neg	Idaein chloride	Anthocyanins	8492.67	8859.33	6808.33	8152.67	9437.33	7807.33	6377.33	6874.67	10463.7	8345	6820
Com_125_neg	Isorhoifolin	Flavones and Flavonols	1.05581e+06	1602200	1000700	1369300	1554000	1623300	1491700	830467	1018900	1.03527e+06	1187900
Com_126_neg	Luteolin 7-O-glucoside	Flavones and Flavonols	5.78567e+06	4362000	4.71233e+06	5.16133e+06	2.95933e+06	5190000	2882000	3.46833e+06	4701000	3553000	4304000
Com_127_neg	Pelargonidin chloride	Anthocyanins	70595.7	71182	82316.7	34510	68778	53168	57193.3	23343.3	136100	55766.7	56830
Com_128_pos	Oroxin B	Flavones and Flavonols	130647	115140	123133	166433	80590	113010	140760	39796.3	164123	141757	112140
Com_129_neg	Scutellarin	Flavones and Flavonols	5.00633e+08	7.16933e+08	7.00667e+08	7.28433e+08	659700000	7.70167e+08	686200000	3.60733e+08	7.38533e+08	7.41233e+08	674900000
Com_130_pos	Homoplantaginin	Flavones and Flavonols	9032000	14397000	1.91027e+07	1.56577e+07	2.22083e+07	1.28517e+07	1.26963e+07	17946000	1.42267e+07	1.71233e+07	16922500
Com_131_pos	di-C,C-hexosyl-apigenin	Flavones and Flavonols	735200	850767	1.13337e+06	1270000	1195600	1.80703e+06	1.19823e+06	500900	2525000	954467	1232950
Com_132_neg	Kaempferitrin	Flavones and Flavonols	552500	746867	984567	909233	799333	1.11627e+06	1.17713e+06	425433	1.77633e+06	738233	937325
Com_133_pos	7,8-Dihydroxyflavone	Flavones and Flavonols	4587.67	7183	8100	10870	10898.7	8450.33	13800	3764.67	15176.3	10903.7	8640.5
Com_134_neg	Spinosin	Flavones and Flavonols	28047	50122.7	66006.7	44783.3	43278	87935	57735.7	22395.7	206930	42466.7	53730
Com_135_neg	Cyanin chloride	Anthocyanins	14694.3	11465	11294	11005.3	12743	6749.33	12970.7	7804	23753.3	10172.7	8146.5
Com_136_neg	Cyanidin 3-O-glucoside	Anthocyanins	9393.33	12299.7	8538.33	10391.3	11019.7	8274	7246.33	9047.67	11428.7	12453.7	9501.5
Com_137_neg	Chrysin	Flavones and Flavonols	7031.33	5086	4902.33	7452.33	4904.67	4207	6539.67	4580.33	8531.33	5715	3378.25
Com_138_neg	Diosmin	Flavones and Flavonols	51266.7	66781.7	40353.3	41180	95910.3	58875.3	78120.7	85163.3	77367	95430	70762.5
Com_139_pos	Flavone	Flavones and Flavonols	557900	603033	572300	442867	611693	456800	893267	290800	1610000	1.16167e+06	829800
Com_140_neg	Rutin hydrate	Flavones and Flavonols	124977	109123	256867	204600	99513.7	488023	92460	82732	162567	43876.7	139600
Com_141_pos	ladanein	Flavones and Flavonols	8425.67	6525	6392.67	6286.67	19149.7	6786	8784.33	9643.33	7341.67	23134.3	10045.8
Com_142_pos	4'-O-Glucosylvitexin	Flavones and Flavonols	435800	550200	598667	952667	660733	796167	763667	227827	1.53703e+06	719433	764425
Com_143_neg	Morin	Flavones and Flavonols	23451	41023.3	44290	43943.3	40860.3	47480	45906.7	33995.3	63293.3	66276.7	41092.5
Com_144_neg	8-Gingerol	Flavonoids	113627	77443.3	74153.3	88906.7	77173.3	98780	73630	66683.3	65496.7	66473.3	85722.5
Com_145_neg	Laricitrin	Flavones and Flavonols	18186.7	16030.3	15066	41823.3	26855.7	23276.7	16730.7	13088.3	22236.3	9538	17855
Com_146_neg	Homoeriodictyol	Flavanones	6057	5098.67	8563.33	7399.67	6402.33	5440.67	5722.67	3499.67	4288.33	9282	4813.25
Com_147_pos	Complanatuside	Flavonoids	32906.7	38586.7	107424	43675.7	39877	32916.7	24027	40326.7	41486.7	37350.7	39380
Com_148_pos	Eriocitrin	Flavanones	7910.33	7385	8393.33	10892	12314.3	6355.33	10856.7	6713.67	12629.3	10624.3	7759
Com_149_pos	Rhodionin	Flavones and Flavonols	16621.3	15524.3	21393.3	16196.3	17600	18663.3	29720	15298	39526.7	21873.3	23582.5
Com_150_pos	Resokaempferol 7-O-hexoside	Flavones and Flavonols	1.01843e+07	1.32067e+07	2.49713e+07	22440000	1.36233e+07	2.06767e+07	2.10833e+07	9266000	19650000	1.37133e+07	16545000
Com_151_pos	Chrysoeriol 7-O-hexoside	Flavones and Flavonols	8.85933e+06	1.22267e+07	1.47023e+07	1.40727e+07	1.97743e+07	1.18893e+07	1.05213e+07	15324000	1.07877e+07	13120000	13542500
Com_152_pos	methylLuteolin C-hexoside	Flavones and Flavonols	109480	140467	186607	197833	597513	95606	58040	975033	160133	382233	274900
Com_153_neg	Dihydrokaempferol	Flavones and Flavonols	34186.7	76156.7	113580	185597	159617	101113	77176.7	40596.7	117147	79993.3	98535
Com_154_neg	Luteoloside	Flavones and Flavonols	4438000	3226000	4.45833e+06	5.46933e+06	3016000	5885000	2687000	3.23033e+06	4329000	3.37333e+06	4799500
Com_155_pos	6”-O-xylosyl-glycitin	Isoflavonoids	77466.7	126533	154200	149733	186967	182633	228167	72666.7	228800	125433	163125
Com_156_pos	Nobiletin	Flavones and Flavonols	16726.7	14238.3	22913.3	14396.7	11071.7	16736.7	24516.7	9870	20233.3	17480	16547.5
Com_157_pos	Tangeretin	Flavones and Flavonols	24333.3	13836.7	23303.3	22540	12320	23256.7	27776.7	13053.3	26176.7	22266.7	23085
Com_158_neg	Rhein 8-Glucoside	Anthocyanins	69383.3	65530	114753	69290	80430	72650	99796.7	44026.7	115893	72890	87175
Com_159_pos	Eriodictyol O-malonylhexoside	Flavanones	207500	178433	218700	251033	197367	276233	219133	176070	293633	141133	218575

## Sheet: Supplementary Table S8
Supplementary Table S8. The TPM values of the structural genes in Erigeron breviscapus.
Gene name	Gene_ID	CK	ABA-4h	ABA-12h	ABA-24h	GA3-4h	GA3-12h	GA3-24h	SA-4h	SA-12h	SA-24h
PAL	evm.model.ctg1.5	17.915	129.122	17.798	51.7	170.135	15.305	67.266	142.204	12.911	58.748
C4H	evm.model.ctg1109.23	7.123	77.334	16.273	30.884	152.829	7.782	11.749	85.047	10.078	9.851
EbF6H	evm.model.ctg1608.9	5.367	87.471	1.292	1.577	253.528	0.91	14.368	159.446	0.516	9.715
4CL	evm.model.ctg2884.1	30.972	107.393	45.963	53.141	76.238	25.921	24.863	72.354	30.215	23.465
F7GAT	evm.model.ctg3868.1	18.803	103.92	12.505	38.915	179.31	12.227	50.27	146.987	7.916	47.783
FSII	evm.model.ctg3868.2	20.348	191.062	16.958	46.532	194.335	15.206	91.733	134.697	10.659	59.822
CHI	evm.model.ctg66.10	56.8	88.522	51.069	54.625	110.281	28.659	54.724	81.531	38.87	53.192
CHS	evm.model.ctg9376.2	31.277	306.613	10.272	28.487	525.967	6.813	60.454	466.222	1.688	22.298
FLS	evm.model.ctg671.4	10.43	101.423	3.613	4.339	207.308	1.933	11.319	97.502	1.074	14.101
F3H	evm.model.ctg1196.8	0.434	3.365	1.942	8.778	7.345	0.715	0.939	5.05	0.198	0.474
F3'H	evm.model.ctg200.26	0.774	3.56	2.839	5.285	3.544	0.6	1.441	1.934	1.05	0.742

## Sheet: Supplementary Table S9
Supplementary Table S9. The primer sequences of quantitative real-time PCR (qRT-PCR) in this study.
Primer	Sequence (5' to 3')
EbACTIN2-F	TTGCTGACAGGATGAGCAAG
EbACTIN2-R	GAAGCACTTCCTGTGGACAA
CHS-F	GGGCTCGTGTTCTTGTTGTT
CHS-R	CGCTCAGTCGTCAAATCAGG
CHI-F	GCTGGTGTGAGAGGTATGGA
CHI-R	TGTCCCGGAAGAACTCAACA
C4H-F	GGTCAATGCTTGGTGGCTAG
C4H-R	TTCTGCACCAAACGACCAAG
4CL-F	ATGCTAAGCTTGGACAGGGT
4CL-R	GGAGACACCGGAATCAGGAT
FSII-F	GTTCCAAAGTGTTCCTCCGG
FSII-R	AGGGCCGTATTTGGTGGTAA
EbF6H-F	TCCGGGTCCAAAAGGTCTAC
EbF6H-R	GTAACTTGTTGCTAGCCCGG
F7GAT-F	TCACTCGATATGCCTGGGAC
F7GAT-R	AGTAAATGGGCGGAGTTGGA
PAL-F	GTCCTTGTTGACCATGCGTT
PAL-R	GGTACGATCTGCAAGCCTTG
FLS-F	GGGAAGAAAGGATGGGTGGA
FLS-R	CACCGCCTAAACCCTGTTTT
F3H-F	CCTCAACCCGACCTTACACT
F3H-R	TTTGAGTTCACCACGGCTTG
F3'H-F	GGCCCATAGTCGGAAACCTA
F3'H-R	TGCAAAGTTCGCGTCATGAA
EbWRKY11-F	TGCACATGAGGGAAACGAGA
EbWRKY11-R	TCCATCAACGGGTGTCTTGA
EbWRKY29-F	AAACGCCGTTGTTACCTCTC
EbWRKY29-R	AGATCGGGATATGAGAGCGG
EbWRKY30-F	ATTCCTCTGCTGCTTCTGGT
EbWRKY30-R	TCCGCTGTACACACTTTCCT
EbWRKY31-F	TGTCCCGTTAGAAAGCAGGT
EbWRKY31-R	TTGACATTGAGCCCGAGAGT
EbWRKY44-F	CGGCAGTTGTCATTGTTCCA
EbWRKY44-R	GGACAACCCCTAAGACTGCT

## Sheet: Supplementary Table S10
Supplementary Table S10. The promoter sequences of F7GAT and EbF6H in this study.
Gene	Sequence
>F7GAT	CTTGAGGTTACGAAATCTAGCTAGGGTTTCATAAGCGTTTCAAATATATATATATAATATATATATATAATATATATATATAATATATATATATATATAATATATATATATATAATATATATATATAATATATATATATAATATATATATATATAATATATATATATAATATATATATATATAATATATATATATATATAATATATATATATAATATATATATATATAATATATATATATAATATATATATATATATAATATATATATATAATATATATATATAATATATATATATATATAATATATATATATAATATATATATATATATAATATATATATATATAATATATATATATATATATATAATATATATATATATATATATAATATATATATA…
>EbF6H	CGTCTAACGATTTACGGTTTGTGAGATAAAAGTTTTTTAGTGAATTAGATAGAATTCTATTAAAGTAAGAGAGAGAAAAAAAGGGAGCTGACAAAAATACCCCTCTAGTGTTGAGAGGGGTTTTTTATTTTTAATCTGGTCCATCCATTTTTTTTGATCCAAAGGTGTAAAGGAGTTCTTGAGTTCTTTTTTTTTTAGGAGTTCTCAAATAACCCCTCCTCTATATATATATATATATCCCTAATAATTTAACCTTCAAGCTAACATCTTTTGACTTGGACTAGGGTTTAATTAATAATTACATTAATTATTAATTAATATTTAATAATTAATAATTCATATTTATTAATTAATAAATAATTCTAATTAACATATCTAGTTAATAATGTCCAATTATTA…
Note: The underlining part is the selected bait promoter sequence section.
